# Supplementary material for: Single-Cell and Bulk Transcriptomics Reveal the Immunosenescence Signature for Prognosis and Immunotherapy in Lung Cancer
Source: Cancers (Basel). 2024 Dec 30;17(1):85. doi: 10.3390/cancers17010085 (PMC11720133; doi:10.3390/cancers17010085)
Supplement: Supplementary file 1 [file cancers-17-00085-s001.zip › Supplementary Tables.xlsx]

## Sheet: Table S1
Table S1: Sample information of TCGA.
Cancer	Group	Age(years)	Number
LUAD	old	72.75-88	125
	young	38-59	136
BLCA	old	76-90	111
	young	34-60	107
HNSC	old	68-90	143
	young	19-53	139
KIRC	old	70-90	136
	young	26-52	145
KIRP	old	71-88	74
	young	28-53.75	72
LIHC	old	69-90	96
	young	16-51.75	93
LUSC	old	73-90	152
	young	39-62	134
THCA	old	58-89	132
	young	15-35	134
COAD	old	76-90	72
	young	31-55	74
GBM	old	69-89	45
	young	21-51	43
KICH	old	61.75-86	17
	young	17-42	18
LGG	old	53-87	135
	young	14-32	135
BRCA	old	67-90	293
	young	26-49	302
READ	old	72-90	28
	young	31-56	26
UCS	old	76-90	15
	young	51-62	15
UCEC	old	73-90	48
	young	33-58	47
OV	old	67-87	80
	young	30-51	85
PRAD	old	66-78	143
	young	41-56	132
STAD	old	73-90	108
	young	30-58	110
SKCM	old	71-90	119
	young	15-48	127
CESC	old	56-88	81
	young	20-38	81
ACC	old	59.5-77	20
	young	14-35	20
PCPG	old	58.25-83	46
	young	19-35	48
SARC	old	70.5-90	66
	young	20-52.5	66
LAML	old	67-88	46
	young	18-44	44
PAAD	old	73-88	48
	young	35-57	48
ESCA	old	72-90	48
	young	27-54	53
TGCT	old	37-67	37
	young	14-26	42
THYM	old	68.5-84	30
	young	17-48.5	30
MESO	old	69-81	23
	young	28-57	23
UVM	old	74.25-86	20
	young	22-51	21
DLBC	old	67-82	14
	young	23-46	13
CHOL	old	72-82	10
	young	29-56.5	9

## Sheet: Table S2
Table S2: Sample information of GTEx.
Tissue types	Group	Age(years)	Number
Adipose_Tissue	young	24.5-44.5	388
	old	64.5-74.5	419
Vagina	young	24.5-44.5	64
	old	64.5-74.5	42
Skin	young	20.0-49.0	411
	old	60.0-79.0	486
Ovary	young	24.5-44.5	73
	old	64.5-74.5	46
Uterus	young	24.5-44.5	69
	old	64.5-74.5	28
Testis	young	24.5-44.5	119
	old	64.5-74.5	125
Bladder	young	24.5-54.5	19
	old	54.5-74.5	9
Muscle	young	24.5-44.5	256
	old	64.5-74.5	671
Nerve	young	24.5-44.5	200
	old	24.5-44.5	515
Lung	young	20.0-59.0	366
	old	60.0-79.0	212
Liver	young	24.5-44.5	59
	old	64.5-74.5	202
Blood_Vessel	young	24.5-44.5	438
	old	64.5-74.5	437
Pituitary	young	24.5-44.5	41
	old	24.5-44.5	155
Stomach	young	24.5-44.5	147
	old	64.5-74.5	84
Heart	young	24.5-54.5	209
	old	54.5-74.5	344
Brain	young	24.5-44.5	396
	old	64.5-74.5	1471
Pancreas	young	24.5-44.5	126
	old	64.5-74.5	84
Salivary_Gland	young	24.5-44.5	60
	old	64.5-74.5	52
Kidney	young	24.5-44.5	19
	old	64.5-74.5	39
Small_Intestine	young	24.5-44.5	85
	old	64.5-74.5	46
Prostate	young	24.5-44.5	93
	old	64.5-74.5	80
Colon	young	24.5-44.5	294
	old	64.5-74.5	240
Esophagus	young	24.5-44.5	549
	old	64.5-74.5	412
Blood	young	24.5-44.5	249
	old	64.5-74.5	272
Fallopian_Tube	young	24.5-44.5	5
	old	64.5-74.5	1
Spleen	young	24.5-44.5	101
	old	64.5-74.5	54
Adrenal_Gland	young	24.5-44.5	88
	old	64.5-74.5	81
Cervix_Uteri	young	24.5-44.5	12
	old	64.5-74.5	4
Breast	young	24.5-44.5	165
	old	64.5-74.5	155
Thyroid	young	24.5-44.5	208
	old	64.5-74.5	234

## Sheet: Table S3
Table S3: Sample information of GEO cohort.
GEO datasets	Platform	Species	Tissue types	Group	Age(years)	Number
GSE40419	RNA-Seq	Homo sapiens	Lung adenocarcinoma	young	38-60	28
				old	69-85	59
GSE209891	RNA-Seq	Mus musculus	Lung tissues	young	3-6 (months)	6
				old	12-24 (months)	6
GSE68465	Microarray	Homo sapiens	Lung adenocarcinoma	young	<65	311
				old	>=65	131
GSE72094	Microarray	Homo sapiens	Lung adenocarcinoma	young	<70	206
				old	>=70	192
GSE26939	Microarray	Homo sapiens	Lung adenocarcinoma	young	<65	59
				old	>=65	56
GSE68571	Microarray	Homo sapiens	Lung adenocarcinoma	young	<64	48
				old	>=64	38
GSE93157	Microarray	Homo sapiens	Non-small cell lung carcinoma	Progression disease(PD)	<60	8
					>=60	6
				Non progression disease(NPD)	<60	10
					>=60	11
GSE144945	scRNA-Seq	Homo sapiens	Non-small cell lung carcinoma	NA	NA	10

## Sheet: Table S4
Table S4: Description of scRNA-seq data in DISCO database.
Sample	Project	Status	Sample Type	Tissue	Platform	Disease
ERX2757104	E-MTAB-6653	QC pass	Primary Tumor	lung	10x3'v2	lung carcinoma
ERX2757105	E-MTAB-6653	QC pass	Primary Tumor	lung	10x3'v2	lung carcinoma
ERX2757106	E-MTAB-6653	QC pass	Primary Tumor	lung	10x3'v2	lung carcinoma
ERX2757107	E-MTAB-6653	QC pass	Primary Tumor	lung	10x3'v2	lung carcinoma
ERX2757108	E-MTAB-6653	QC pass	Primary Tumor	lung	10x3'v2	lung carcinoma
ERX2757109	E-MTAB-6653	QC pass	Primary Tumor	lung	10x3'v2	lung carcinoma
ERX2757111	E-MTAB-6653	QC pass	Primary Tumor	lung	10x3'v2	lung carcinoma
ERX2757112	E-MTAB-6653	QC pass	Primary Tumor	lung	10x3'v2	lung carcinoma
ERX2757113	E-MTAB-6653	QC pass	Primary Tumor	lung	10x3'v2	lung carcinoma

## Sheet: Table S5
Table S5: Immune factors were downloaded from the TISIDB database.
Immunoinhibitors	Immunostimulators	Chemokines
ADORA2A	C10orf54	CCL1
BTLA	CD27	CCL2
CD160	CD276	CCL3
CD244	CD28	CCL4
CD274	CD40	CCL5
CD96	CD40LG	CCL7
CSF1R	CD48	CCL8
CTLA4	CD70	CCL11
HAVCR2	CD80	CCL13
IDO1	CD86	CCL14
IL10	CXCL12	CCL15
IL10RB	CXCR4	CCL16
KDR	ENTPD1	CCL17
KIR2DL1	HHLA2	CCL18
KIR2DL3	ICOS	CCL19
LAG3	ICOSLG	CCL20
LGALS9	IL2RA	CCL21
PDCD1	IL6	CCL22
PDCD1LG2	IL6R	CCL23
PVRL2	KLRC1	CCL24
TGFB1	KLRK1	CCL25
TGFBR1	LTA	CCL26
TIGIT	MICB	CCL27
VTCN1	NT5E	CCL28
	PVR	CX3CL1
	RAET1E	CXCL1
	TMEM173	CXCL2
	TMIGD2	CXCL3
	TNFRSF13B	CXCL5
	TNFRSF13C	CXCL6
	TNFRSF14	CXCL8
	TNFRSF17	CXCL9
	TNFRSF18	CXCL10
	TNFRSF25	CXCL11
	TNFRSF4	CXCL12
	TNFRSF8	CXCL13
	TNFRSF9	CXCL14
	TNFSF13	CXCL16
	TNFSF13B	CXCL17
	TNFSF14	XCL1
	TNFSF15	XCL2
	TNFSF18
	TNFSF4
	TNFSF9
	ULBP1

## Sheet: Table S6
Table S6: Drug sensitivity data of cell lines obtained in the GDSC database.
Model_id	Model_name	Cancer_type	Age_at_sampling	Gender	Drug name	Putative target	Pathway	LN_IC50	Group
SIDM00138	NCI-H23	Non-Small Cell Lung Carcinoma	51	Male	Cisplatin	DNA crosslinker	DNA replication	1.96621	young
SIDM00138	NCI-H23	Non-Small Cell Lung Carcinoma	51	Male	Cytarabine	Antimetabolite	Other	0.364191	young
SIDM00138	NCI-H23	Non-Small Cell Lung Carcinoma	51	Male	Nilotinib	ABL	ABL signaling	4.0362	young
SIDM00138	NCI-H23	Non-Small Cell Lung Carcinoma	51	Male	MK-2206	AKT1, AKT2	PI3K/MTOR signaling	5.44781	young
SIDM00138	NCI-H23	Non-Small Cell Lung Carcinoma	51	Male	Crizotinib	MET, ALK, ROS1	RTK signaling	3.92531	young
SIDM00138	NCI-H23	Non-Small Cell Lung Carcinoma	51	Male	Irinotecan	TOP1	DNA replication	2.36225	young
SIDM00138	NCI-H23	Non-Small Cell Lung Carcinoma	51	Male	GSK1904529A	IGF1R, IR	IGF1R signaling	4.31724	young
SIDM00138	NCI-H23	Non-Small Cell Lung Carcinoma	51	Male	YK-4-279	RNA helicase A	Other	0.952808	young
SIDM00138	NCI-H23	Non-Small Cell Lung Carcinoma	51	Male	Talazoparib	PARP1, PARP2	Genome integrity	2.68807	young
SIDM00138	NCI-H23	Non-Small Cell Lung Carcinoma	51	Male	Uprosertib	AKT1, AKT2, AKT3	PI3K/MTOR signaling	4.09316	young
SIDM00138	NCI-H23	Non-Small Cell Lung Carcinoma	51	Male	GSK2606414	PERK	Metabolism	3.1354	young
SIDM00138	NCI-H23	Non-Small Cell Lung Carcinoma	51	Male	Zoledronate		Unclassified	3.71248	young
SIDM00138	NCI-H23	Non-Small Cell Lung Carcinoma	51	Male	Buparlisib	PI3Kalpha, PI3Kdelta, PI3Kbeta, PI3Kgamma	PI3K/MTOR signaling	0.989408	young
SIDM00138	NCI-H23	Non-Small Cell Lung Carcinoma	51	Male	Pyridostatin	G-quadruplex stabiliser	DNA replication	4.40337	young
SIDM00138	NCI-H23	Non-Small Cell Lung Carcinoma	51	Male	Uprosertib	AKT1, AKT2, AKT3	PI3K/MTOR signaling	5.39626	young
SIDM00138	NCI-H23	Non-Small Cell Lung Carcinoma	51	Male	AZ6102	TNKS1, TNKS2	WNT signaling	4.69049	young
SIDM00138	NCI-H23	Non-Small Cell Lung Carcinoma	51	Male	GSK591	PMRT5	Chromatin histone methylation	4.85414	young
SIDM00747	NCI-H1623	Non-Small Cell Lung Carcinoma	58	Male	Cisplatin	DNA crosslinker	DNA replication	2.42677	young
SIDM00747	NCI-H1623	Non-Small Cell Lung Carcinoma	58	Male	Nilotinib	ABL	ABL signaling	5.0769	young
SIDM00747	NCI-H1623	Non-Small Cell Lung Carcinoma	58	Male	MK-2206	AKT1, AKT2	PI3K/MTOR signaling	3.54271	young
SIDM00747	NCI-H1623	Non-Small Cell Lung Carcinoma	58	Male	Crizotinib	MET, ALK, ROS1	RTK signaling	4.79415	young
SIDM00747	NCI-H1623	Non-Small Cell Lung Carcinoma	58	Male	Irinotecan	TOP1	DNA replication	0.58394	young
SIDM00747	NCI-H1623	Non-Small Cell Lung Carcinoma	58	Male	GSK1904529A	IGF1R, IR	IGF1R signaling	4.16135	young
SIDM00747	NCI-H1623	Non-Small Cell Lung Carcinoma	58	Male	MK-1775	WEE1, PLK1	Cell cycle	1.43213	young
SIDM00747	NCI-H1623	Non-Small Cell Lung Carcinoma	58	Male	YK-4-279	RNA helicase A	Other	3.527	young
SIDM00747	NCI-H1623	Non-Small Cell Lung Carcinoma	58	Male	Uprosertib	AKT1, AKT2, AKT3	PI3K/MTOR signaling	1.41579	young
SIDM00747	NCI-H1623	Non-Small Cell Lung Carcinoma	58	Male	GSK2606414	PERK	Metabolism	4.38797	young
SIDM00747	NCI-H1623	Non-Small Cell Lung Carcinoma	58	Male	Zoledronate		Unclassified	4.53509	young
SIDM00747	NCI-H1623	Non-Small Cell Lung Carcinoma	58	Male	Buparlisib	PI3Kalpha, PI3Kdelta, PI3Kbeta, PI3Kgamma	PI3K/MTOR signaling	0.632266	young
SIDM00747	NCI-H1623	Non-Small Cell Lung Carcinoma	58	Male	Telomerase Inhibitor IX	Telomerase	Genome integrity	2.20063	young
SIDM00747	NCI-H1623	Non-Small Cell Lung Carcinoma	58	Male	Pyridostatin	G-quadruplex stabiliser	DNA replication	3.71798	young
SIDM00747	NCI-H1623	Non-Small Cell Lung Carcinoma	58	Male	Uprosertib	AKT1, AKT2, AKT3	PI3K/MTOR signaling	2.1148	young
SIDM00747	NCI-H1623	Non-Small Cell Lung Carcinoma	58	Male	AZ6102	TNKS1, TNKS2	WNT signaling	3.19073	young
SIDM00747	NCI-H1623	Non-Small Cell Lung Carcinoma	58	Male	GSK591	PMRT5	Chromatin histone methylation	4.57794	young
SIDM00738	NCI-H1755	Non-Small Cell Lung Carcinoma	65	Female	Cisplatin	DNA crosslinker	DNA replication	5.28179	old
SIDM00738	NCI-H1755	Non-Small Cell Lung Carcinoma	65	Female	Cytarabine	Antimetabolite	Other	2.78093	old
SIDM00738	NCI-H1755	Non-Small Cell Lung Carcinoma	65	Female	Nilotinib	ABL	ABL signaling	4.07556	old
SIDM00738	NCI-H1755	Non-Small Cell Lung Carcinoma	65	Female	MK-2206	AKT1, AKT2	PI3K/MTOR signaling	2.18883	old
SIDM00738	NCI-H1755	Non-Small Cell Lung Carcinoma	65	Female	Crizotinib	MET, ALK, ROS1	RTK signaling	3.04483	old
SIDM00738	NCI-H1755	Non-Small Cell Lung Carcinoma	65	Female	Irinotecan	TOP1	DNA replication	3.90929	old
SIDM00738	NCI-H1755	Non-Small Cell Lung Carcinoma	65	Female	GSK1904529A	IGF1R, IR	IGF1R signaling	4.58168	old
SIDM00738	NCI-H1755	Non-Small Cell Lung Carcinoma	65	Female	YK-4-279	RNA helicase A	Other	1.70858	old
SIDM00738	NCI-H1755	Non-Small Cell Lung Carcinoma	65	Female	Talazoparib	PARP1, PARP2	Genome integrity	3.30954	old
SIDM00738	NCI-H1755	Non-Small Cell Lung Carcinoma	65	Female	Epirubicin	Anthracycline	DNA replication	0.371604	old
SIDM00738	NCI-H1755	Non-Small Cell Lung Carcinoma	65	Female	Uprosertib	AKT1, AKT2, AKT3	PI3K/MTOR signaling	2.39745	old
SIDM00738	NCI-H1755	Non-Small Cell Lung Carcinoma	65	Female	GSK2606414	PERK	Metabolism	4.19845	old
SIDM00738	NCI-H1755	Non-Small Cell Lung Carcinoma	65	Female	Zoledronate		Unclassified	4.1807	old
SIDM00738	NCI-H1755	Non-Small Cell Lung Carcinoma	65	Female	Docetaxel	Microtubule stabiliser	Mitosis	0.002322	old
SIDM00738	NCI-H1755	Non-Small Cell Lung Carcinoma	65	Female	Buparlisib	PI3Kalpha, PI3Kdelta, PI3Kbeta, PI3Kgamma	PI3K/MTOR signaling	0.674241	old
SIDM00738	NCI-H1755	Non-Small Cell Lung Carcinoma	65	Female	Telomerase Inhibitor IX	Telomerase	Genome integrity	0.17467	old
SIDM00738	NCI-H1755	Non-Small Cell Lung Carcinoma	65	Female	Pyridostatin	G-quadruplex stabiliser	DNA replication	2.45994	old
SIDM00738	NCI-H1755	Non-Small Cell Lung Carcinoma	65	Female	Uprosertib	AKT1, AKT2, AKT3	PI3K/MTOR signaling	2.13193	old
SIDM00738	NCI-H1755	Non-Small Cell Lung Carcinoma	65	Female	AZ6102	TNKS1, TNKS2	WNT signaling	2.04542	old
SIDM00738	NCI-H1755	Non-Small Cell Lung Carcinoma	65	Female	GSK591	PMRT5	Chromatin histone methylation	4.26938	old
SIDM00751	NCI-H1563	Non-Small Cell Lung Carcinoma	0	Male	Cisplatin	DNA crosslinker	DNA replication	5.93795	young
SIDM00751	NCI-H1563	Non-Small Cell Lung Carcinoma	0	Male	Cytarabine	Antimetabolite	Other	3.99743	young
SIDM00751	NCI-H1563	Non-Small Cell Lung Carcinoma	0	Male	Nilotinib	ABL	ABL signaling	4.97551	young
SIDM00751	NCI-H1563	Non-Small Cell Lung Carcinoma	0	Male	MK-2206	AKT1, AKT2	PI3K/MTOR signaling	3.38585	young
SIDM00751	NCI-H1563	Non-Small Cell Lung Carcinoma	0	Male	Crizotinib	MET, ALK, ROS1	RTK signaling	4.20506	young
SIDM00751	NCI-H1563	Non-Small Cell Lung Carcinoma	0	Male	Irinotecan	TOP1	DNA replication	5.69332	young
SIDM00751	NCI-H1563	Non-Small Cell Lung Carcinoma	0	Male	GSK1904529A	IGF1R, IR	IGF1R signaling	5.43096	young
SIDM00751	NCI-H1563	Non-Small Cell Lung Carcinoma	0	Male	MK-1775	WEE1, PLK1	Cell cycle	3.29891	young
SIDM00751	NCI-H1563	Non-Small Cell Lung Carcinoma	0	Male	YK-4-279	RNA helicase A	Other	5.3313	young
SIDM00751	NCI-H1563	Non-Small Cell Lung Carcinoma	0	Male	Talazoparib	PARP1, PARP2	Genome integrity	4.64613	young
SIDM00751	NCI-H1563	Non-Small Cell Lung Carcinoma	0	Male	Epirubicin	Anthracycline	DNA replication	0.055423	young
SIDM00751	NCI-H1563	Non-Small Cell Lung Carcinoma	0	Male	Uprosertib	AKT1, AKT2, AKT3	PI3K/MTOR signaling	2.68356	young
SIDM00751	NCI-H1563	Non-Small Cell Lung Carcinoma	0	Male	GSK2606414	PERK	Metabolism	5.85651	young
SIDM00751	NCI-H1563	Non-Small Cell Lung Carcinoma	0	Male	Zoledronate		Unclassified	4.38422	young
SIDM00751	NCI-H1563	Non-Small Cell Lung Carcinoma	0	Male	Docetaxel	Microtubule stabiliser	Mitosis	2.04278	young
SIDM00751	NCI-H1563	Non-Small Cell Lung Carcinoma	0	Male	Buparlisib	PI3Kalpha, PI3Kdelta, PI3Kbeta, PI3Kgamma	PI3K/MTOR signaling	1.05448	young
SIDM00751	NCI-H1563	Non-Small Cell Lung Carcinoma	0	Male	Telomerase Inhibitor IX	Telomerase	Genome integrity	2.58195	young
SIDM00751	NCI-H1563	Non-Small Cell Lung Carcinoma	0	Male	Pyridostatin	G-quadruplex stabiliser	DNA replication	4.41067	young
SIDM00751	NCI-H1563	Non-Small Cell Lung Carcinoma	0	Male	Uprosertib	AKT1, AKT2, AKT3	PI3K/MTOR signaling	3.22652	young
SIDM00751	NCI-H1563	Non-Small Cell Lung Carcinoma	0	Male	AZ6102	TNKS1, TNKS2	WNT signaling	2.09027	young
SIDM00751	NCI-H1563	Non-Small Cell Lung Carcinoma	0	Male	GSK591	PMRT5	Chromatin histone methylation	5.62936	young
SIDM00758	NCI-H1993	Non-Small Cell Lung Carcinoma	47	Female	Cisplatin	DNA crosslinker	DNA replication	3.53979	young
SIDM00758	NCI-H1993	Non-Small Cell Lung Carcinoma	47	Female	Cytarabine	Antimetabolite	Other	3.13915	young
SIDM00758	NCI-H1993	Non-Small Cell Lung Carcinoma	47	Female	Nilotinib	ABL	ABL signaling	4.65617	young
SIDM00758	NCI-H1993	Non-Small Cell Lung Carcinoma	47	Female	MK-2206	AKT1, AKT2	PI3K/MTOR signaling	1.24985	young
SIDM00758	NCI-H1993	Non-Small Cell Lung Carcinoma	47	Female	Irinotecan	TOP1	DNA replication	3.79345	young
SIDM00758	NCI-H1993	Non-Small Cell Lung Carcinoma	47	Female	GSK1904529A	IGF1R, IR	IGF1R signaling	5.17947	young
SIDM00758	NCI-H1993	Non-Small Cell Lung Carcinoma	47	Female	MK-1775	WEE1, PLK1	Cell cycle	0.589632	young
SIDM00758	NCI-H1993	Non-Small Cell Lung Carcinoma	47	Female	YK-4-279	RNA helicase A	Other	2.26153	young
SIDM00758	NCI-H1993	Non-Small Cell Lung Carcinoma	47	Female	Talazoparib	PARP1, PARP2	Genome integrity	4.88384	young
SIDM00758	NCI-H1993	Non-Small Cell Lung Carcinoma	47	Female	Uprosertib	AKT1, AKT2, AKT3	PI3K/MTOR signaling	1.69313	young
SIDM00758	NCI-H1993	Non-Small Cell Lung Carcinoma	47	Female	GSK2606414	PERK	Metabolism	4.69245	young
SIDM00758	NCI-H1993	Non-Small Cell Lung Carcinoma	47	Female	Zoledronate		Unclassified	4.09737	young
SIDM00758	NCI-H1993	Non-Small Cell Lung Carcinoma	47	Female	Buparlisib	PI3Kalpha, PI3Kdelta, PI3Kbeta, PI3Kgamma	PI3K/MTOR signaling	0.598777	young
SIDM00758	NCI-H1993	Non-Small Cell Lung Carcinoma	47	Female	Telomerase Inhibitor IX	Telomerase	Genome integrity	0.738402	young
SIDM00758	NCI-H1993	Non-Small Cell Lung Carcinoma	47	Female	Pyridostatin	G-quadruplex stabiliser	DNA replication	2.65483	young
SIDM00758	NCI-H1993	Non-Small Cell Lung Carcinoma	47	Female	Uprosertib	AKT1, AKT2, AKT3	PI3K/MTOR signaling	0.479189	young
SIDM00758	NCI-H1993	Non-Small Cell Lung Carcinoma	47	Female	AZ6102	TNKS1, TNKS2	WNT signaling	2.79368	young
SIDM00758	NCI-H1993	Non-Small Cell Lung Carcinoma	47	Female	GSK591	PMRT5	Chromatin histone methylation	5.52138	young
SIDM00133	HOP-62	Non-Small Cell Lung Carcinoma	6	Female	Cisplatin	DNA crosslinker	DNA replication	3.34839	young
SIDM00133	HOP-62	Non-Small Cell Lung Carcinoma	6	Female	Cytarabine	Antimetabolite	Other	0.662913	young
SIDM00133	HOP-62	Non-Small Cell Lung Carcinoma	6	Female	Nilotinib	ABL	ABL signaling	4.9033	young
SIDM00133	HOP-62	Non-Small Cell Lung Carcinoma	6	Female	MK-2206	AKT1, AKT2	PI3K/MTOR signaling	5.91261	young
SIDM00133	HOP-62	Non-Small Cell Lung Carcinoma	6	Female	Crizotinib	MET, ALK, ROS1	RTK signaling	3.59538	young
SIDM00133	HOP-62	Non-Small Cell Lung Carcinoma	6	Female	Irinotecan	TOP1	DNA replication	2.46665	young
SIDM00133	HOP-62	Non-Small Cell Lung Carcinoma	6	Female	GSK1904529A	IGF1R, IR	IGF1R signaling	5.05145	young
SIDM00133	HOP-62	Non-Small Cell Lung Carcinoma	6	Female	MK-1775	WEE1, PLK1	Cell cycle	1.56487	young
SIDM00133	HOP-62	Non-Small Cell Lung Carcinoma	6	Female	YK-4-279	RNA helicase A	Other	2.94591	young
SIDM00133	HOP-62	Non-Small Cell Lung Carcinoma	6	Female	Talazoparib	PARP1, PARP2	Genome integrity	2.27223	young
SIDM00133	HOP-62	Non-Small Cell Lung Carcinoma	6	Female	Uprosertib	AKT1, AKT2, AKT3	PI3K/MTOR signaling	5.03724	young
SIDM00133	HOP-62	Non-Small Cell Lung Carcinoma	6	Female	GSK2606414	PERK	Metabolism	4.88757	young
SIDM00133	HOP-62	Non-Small Cell Lung Carcinoma	6	Female	Zoledronate		Unclassified	4.10448	young
SIDM00133	HOP-62	Non-Small Cell Lung Carcinoma	6	Female	Docetaxel	Microtubule stabiliser	Mitosis	0.613722	young
SIDM00133	HOP-62	Non-Small Cell Lung Carcinoma	6	Female	Buparlisib	PI3Kalpha, PI3Kdelta, PI3Kbeta, PI3Kgamma	PI3K/MTOR signaling	1.11992	young
SIDM00133	HOP-62	Non-Small Cell Lung Carcinoma	6	Female	Telomerase Inhibitor IX	Telomerase	Genome integrity	0.064959	young
SIDM00133	HOP-62	Non-Small Cell Lung Carcinoma	6	Female	Pyridostatin	G-quadruplex stabiliser	DNA replication	4.4941	young
SIDM00133	HOP-62	Non-Small Cell Lung Carcinoma	6	Female	Uprosertib	AKT1, AKT2, AKT3	PI3K/MTOR signaling	3.95561	young
SIDM00133	HOP-62	Non-Small Cell Lung Carcinoma	6	Female	AZ6102	TNKS1, TNKS2	WNT signaling	2.9348	young
SIDM00133	HOP-62	Non-Small Cell Lung Carcinoma	6	Female	GSK591	PMRT5	Chromatin histone methylation	4.88473	young
SIDM00727	NCI-H2342	Non-Small Cell Lung Carcinoma	55	Male	Cisplatin	DNA crosslinker	DNA replication	5.66947	young
SIDM00727	NCI-H2342	Non-Small Cell Lung Carcinoma	55	Male	Cytarabine	Antimetabolite	Other	4.37096	young
SIDM00727	NCI-H2342	Non-Small Cell Lung Carcinoma	55	Male	Nilotinib	ABL	ABL signaling	4.58091	young
SIDM00727	NCI-H2342	Non-Small Cell Lung Carcinoma	55	Male	MK-2206	AKT1, AKT2	PI3K/MTOR signaling	2.59782	young
SIDM00727	NCI-H2342	Non-Small Cell Lung Carcinoma	55	Male	Irinotecan	TOP1	DNA replication	5.56035	young
SIDM00727	NCI-H2342	Non-Small Cell Lung Carcinoma	55	Male	GSK1904529A	IGF1R, IR	IGF1R signaling	4.57545	young
SIDM00727	NCI-H2342	Non-Small Cell Lung Carcinoma	55	Male	MK-1775	WEE1, PLK1	Cell cycle	2.87797	young
SIDM00727	NCI-H2342	Non-Small Cell Lung Carcinoma	55	Male	YK-4-279	RNA helicase A	Other	5.36674	young
SIDM00727	NCI-H2342	Non-Small Cell Lung Carcinoma	55	Male	Talazoparib	PARP1, PARP2	Genome integrity	3.24924	young
SIDM00727	NCI-H2342	Non-Small Cell Lung Carcinoma	55	Male	Epirubicin	Anthracycline	DNA replication	0.221243	young
SIDM00727	NCI-H2342	Non-Small Cell Lung Carcinoma	55	Male	Buparlisib	PI3Kalpha, PI3Kdelta, PI3Kbeta, PI3Kgamma	PI3K/MTOR signaling	2.77279	young
SIDM00727	NCI-H2342	Non-Small Cell Lung Carcinoma	55	Male	Telomerase Inhibitor IX	Telomerase	Genome integrity	1.84644	young
SIDM00727	NCI-H2342	Non-Small Cell Lung Carcinoma	55	Male	Pyridostatin	G-quadruplex stabiliser	DNA replication	4.93633	young
SIDM00727	NCI-H2342	Non-Small Cell Lung Carcinoma	55	Male	Uprosertib	AKT1, AKT2, AKT3	PI3K/MTOR signaling	3.1029	young
SIDM00727	NCI-H2342	Non-Small Cell Lung Carcinoma	55	Male	AZ6102	TNKS1, TNKS2	WNT signaling	2.83892	young
SIDM00727	NCI-H2342	Non-Small Cell Lung Carcinoma	55	Male	GSK591	PMRT5	Chromatin histone methylation	4.97465	young
SIDM00903	A549	Non-Small Cell Lung Carcinoma	58	Male	Cisplatin	DNA crosslinker	DNA replication	2.94283	young
SIDM00903	A549	Non-Small Cell Lung Carcinoma	58	Male	Nilotinib	ABL	ABL signaling	3.1124	young
SIDM00903	A549	Non-Small Cell Lung Carcinoma	58	Male	MK-2206	AKT1, AKT2	PI3K/MTOR signaling	2.62709	young
SIDM00903	A549	Non-Small Cell Lung Carcinoma	58	Male	Crizotinib	MET, ALK, ROS1	RTK signaling	3.16221	young
SIDM00903	A549	Non-Small Cell Lung Carcinoma	58	Male	Irinotecan	TOP1	DNA replication	2.56558	young
SIDM00903	A549	Non-Small Cell Lung Carcinoma	58	Male	GSK1904529A	IGF1R, IR	IGF1R signaling	3.52499	young
SIDM00903	A549	Non-Small Cell Lung Carcinoma	58	Male	MK-1775	WEE1, PLK1	Cell cycle	1.15434	young
SIDM00903	A549	Non-Small Cell Lung Carcinoma	58	Male	YK-4-279	RNA helicase A	Other	1.59708	young
SIDM00903	A549	Non-Small Cell Lung Carcinoma	58	Male	Talazoparib	PARP1, PARP2	Genome integrity	2.69211	young
SIDM00903	A549	Non-Small Cell Lung Carcinoma	58	Male	Uprosertib	AKT1, AKT2, AKT3	PI3K/MTOR signaling	1.76313	young
SIDM00903	A549	Non-Small Cell Lung Carcinoma	58	Male	GSK2606414	PERK	Metabolism	2.55275	young
SIDM00903	A549	Non-Small Cell Lung Carcinoma	58	Male	Zoledronate		Unclassified	4.63066	young
SIDM00903	A549	Non-Small Cell Lung Carcinoma	58	Male	Buparlisib	PI3Kalpha, PI3Kdelta, PI3Kbeta, PI3Kgamma	PI3K/MTOR signaling	0.453093	young
SIDM00903	A549	Non-Small Cell Lung Carcinoma	58	Male	Pyridostatin	G-quadruplex stabiliser	DNA replication	1.46829	young
SIDM00903	A549	Non-Small Cell Lung Carcinoma	58	Male	Uprosertib	AKT1, AKT2, AKT3	PI3K/MTOR signaling	2.11764	young
SIDM00903	A549	Non-Small Cell Lung Carcinoma	58	Male	AZ6102	TNKS1, TNKS2	WNT signaling	1.24083	young
SIDM00903	A549	Non-Small Cell Lung Carcinoma	58	Male	GSK591	PMRT5	Chromatin histone methylation	3.65922	young
SIDM00755	NCI-H1793	Non-Small Cell Lung Carcinoma	52	Female	Cisplatin	DNA crosslinker	DNA replication	7.13329	young
SIDM00755	NCI-H1793	Non-Small Cell Lung Carcinoma	52	Female	Cytarabine	Antimetabolite	Other	5.93831	young
SIDM00755	NCI-H1793	Non-Small Cell Lung Carcinoma	52	Female	Nilotinib	ABL	ABL signaling	4.94644	young
SIDM00755	NCI-H1793	Non-Small Cell Lung Carcinoma	52	Female	MK-2206	AKT1, AKT2	PI3K/MTOR signaling	6.1552	young
SIDM00755	NCI-H1793	Non-Small Cell Lung Carcinoma	52	Female	Crizotinib	MET, ALK, ROS1	RTK signaling	5.61447	young
SIDM00755	NCI-H1793	Non-Small Cell Lung Carcinoma	52	Female	Irinotecan	TOP1	DNA replication	6.98816	young
SIDM00755	NCI-H1793	Non-Small Cell Lung Carcinoma	52	Female	GSK1904529A	IGF1R, IR	IGF1R signaling	5.5175	young
SIDM00755	NCI-H1793	Non-Small Cell Lung Carcinoma	52	Female	MK-1775	WEE1, PLK1	Cell cycle	2.50794	young
SIDM00755	NCI-H1793	Non-Small Cell Lung Carcinoma	52	Female	YK-4-279	RNA helicase A	Other	4.0587	young
SIDM00755	NCI-H1793	Non-Small Cell Lung Carcinoma	52	Female	Talazoparib	PARP1, PARP2	Genome integrity	6.78427	young
SIDM00755	NCI-H1793	Non-Small Cell Lung Carcinoma	52	Female	Epirubicin	Anthracycline	DNA replication	0.936093	young
SIDM00755	NCI-H1793	Non-Small Cell Lung Carcinoma	52	Female	Uprosertib	AKT1, AKT2, AKT3	PI3K/MTOR signaling	5.06751	young
SIDM00755	NCI-H1793	Non-Small Cell Lung Carcinoma	52	Female	GSK2606414	PERK	Metabolism	6.73256	young
SIDM00755	NCI-H1793	Non-Small Cell Lung Carcinoma	52	Female	Zoledronate		Unclassified	5.93632	young
SIDM00755	NCI-H1793	Non-Small Cell Lung Carcinoma	52	Female	Buparlisib	PI3Kalpha, PI3Kdelta, PI3Kbeta, PI3Kgamma	PI3K/MTOR signaling	0.712137	young
SIDM00755	NCI-H1793	Non-Small Cell Lung Carcinoma	52	Female	Telomerase Inhibitor IX	Telomerase	Genome integrity	3.54164	young
SIDM00755	NCI-H1793	Non-Small Cell Lung Carcinoma	52	Female	Pyridostatin	G-quadruplex stabiliser	DNA replication	7.00009	young
SIDM00755	NCI-H1793	Non-Small Cell Lung Carcinoma	52	Female	Uprosertib	AKT1, AKT2, AKT3	PI3K/MTOR signaling	6.18841	young
SIDM00755	NCI-H1793	Non-Small Cell Lung Carcinoma	52	Female	AZ6102	TNKS1, TNKS2	WNT signaling	4.09545	young
SIDM00755	NCI-H1793	Non-Small Cell Lung Carcinoma	52	Female	GSK591	PMRT5	Chromatin histone methylation	6.24685	young
SIDM00745	NCI-H1650	Non-Small Cell Lung Carcinoma	27	Male	Cisplatin	DNA crosslinker	DNA replication	7.96608	young
SIDM00745	NCI-H1650	Non-Small Cell Lung Carcinoma	27	Male	Cytarabine	Antimetabolite	Other	5.80419	young
SIDM00745	NCI-H1650	Non-Small Cell Lung Carcinoma	27	Male	Nilotinib	ABL	ABL signaling	6.58028	young
SIDM00745	NCI-H1650	Non-Small Cell Lung Carcinoma	27	Male	MK-2206	AKT1, AKT2	PI3K/MTOR signaling	4.98345	young
SIDM00745	NCI-H1650	Non-Small Cell Lung Carcinoma	27	Male	Crizotinib	MET, ALK, ROS1	RTK signaling	5.61671	young
SIDM00745	NCI-H1650	Non-Small Cell Lung Carcinoma	27	Male	Irinotecan	TOP1	DNA replication	5.95525	young
SIDM00745	NCI-H1650	Non-Small Cell Lung Carcinoma	27	Male	GSK1904529A	IGF1R, IR	IGF1R signaling	6.17102	young
SIDM00745	NCI-H1650	Non-Small Cell Lung Carcinoma	27	Male	MK-1775	WEE1, PLK1	Cell cycle	1.69484	young
SIDM00745	NCI-H1650	Non-Small Cell Lung Carcinoma	27	Male	YK-4-279	RNA helicase A	Other	5.38845	young
SIDM00745	NCI-H1650	Non-Small Cell Lung Carcinoma	27	Male	Talazoparib	PARP1, PARP2	Genome integrity	4.92888	young
SIDM00745	NCI-H1650	Non-Small Cell Lung Carcinoma	27	Male	Uprosertib	AKT1, AKT2, AKT3	PI3K/MTOR signaling	4.15805	young
SIDM00745	NCI-H1650	Non-Small Cell Lung Carcinoma	27	Male	GSK2606414	PERK	Metabolism	6.65447	young
SIDM00745	NCI-H1650	Non-Small Cell Lung Carcinoma	27	Male	Zoledronate		Unclassified	6.1571	young
SIDM00745	NCI-H1650	Non-Small Cell Lung Carcinoma	27	Male	Docetaxel	Microtubule stabiliser	Mitosis	4.86343	young
SIDM00745	NCI-H1650	Non-Small Cell Lung Carcinoma	27	Male	Buparlisib	PI3Kalpha, PI3Kdelta, PI3Kbeta, PI3Kgamma	PI3K/MTOR signaling	2.03859	young
SIDM00745	NCI-H1650	Non-Small Cell Lung Carcinoma	27	Male	Telomerase Inhibitor IX	Telomerase	Genome integrity	2.45309	young
SIDM00745	NCI-H1650	Non-Small Cell Lung Carcinoma	27	Male	Pyridostatin	G-quadruplex stabiliser	DNA replication	4.80574	young
SIDM00745	NCI-H1650	Non-Small Cell Lung Carcinoma	27	Male	Uprosertib	AKT1, AKT2, AKT3	PI3K/MTOR signaling	6.64881	young
SIDM00745	NCI-H1650	Non-Small Cell Lung Carcinoma	27	Male	AZ6102	TNKS1, TNKS2	WNT signaling	4.6821	young
SIDM00745	NCI-H1650	Non-Small Cell Lung Carcinoma	27	Male	GSK591	PMRT5	Chromatin histone methylation	7.50736	young
SIDM00726	NCI-H2347	Non-Small Cell Lung Carcinoma	54	Female	Cisplatin	DNA crosslinker	DNA replication	7.60353	young
SIDM00726	NCI-H2347	Non-Small Cell Lung Carcinoma	54	Female	Cytarabine	Antimetabolite	Other	4.82417	young
SIDM00726	NCI-H2347	Non-Small Cell Lung Carcinoma	54	Female	Docetaxel	Microtubule stabiliser	Mitosis	0.216742	young
SIDM00726	NCI-H2347	Non-Small Cell Lung Carcinoma	54	Female	Nilotinib	ABL	ABL signaling	6.74573	young
SIDM00726	NCI-H2347	Non-Small Cell Lung Carcinoma	54	Female	MK-2206	AKT1, AKT2	PI3K/MTOR signaling	7.35425	young
SIDM00726	NCI-H2347	Non-Small Cell Lung Carcinoma	54	Female	Irinotecan	TOP1	DNA replication	6.34986	young
SIDM00726	NCI-H2347	Non-Small Cell Lung Carcinoma	54	Female	GSK1904529A	IGF1R, IR	IGF1R signaling	6.86865	young
SIDM00726	NCI-H2347	Non-Small Cell Lung Carcinoma	54	Female	MK-1775	WEE1, PLK1	Cell cycle	4.72861	young
SIDM00726	NCI-H2347	Non-Small Cell Lung Carcinoma	54	Female	YK-4-279	RNA helicase A	Other	6.59034	young
SIDM00726	NCI-H2347	Non-Small Cell Lung Carcinoma	54	Female	Talazoparib	PARP1, PARP2	Genome integrity	5.68647	young
SIDM00726	NCI-H2347	Non-Small Cell Lung Carcinoma	54	Female	Epirubicin	Anthracycline	DNA replication	1.06417	young
SIDM00726	NCI-H2347	Non-Small Cell Lung Carcinoma	54	Female	Buparlisib	PI3Kalpha, PI3Kdelta, PI3Kbeta, PI3Kgamma	PI3K/MTOR signaling	2.97557	young
SIDM00726	NCI-H2347	Non-Small Cell Lung Carcinoma	54	Female	Telomerase Inhibitor IX	Telomerase	Genome integrity	2.83442	young
SIDM00726	NCI-H2347	Non-Small Cell Lung Carcinoma	54	Female	Pyridostatin	G-quadruplex stabiliser	DNA replication	6.30868	young
SIDM00726	NCI-H2347	Non-Small Cell Lung Carcinoma	54	Female	Uprosertib	AKT1, AKT2, AKT3	PI3K/MTOR signaling	6.48693	young
SIDM00726	NCI-H2347	Non-Small Cell Lung Carcinoma	54	Female	AZ6102	TNKS1, TNKS2	WNT signaling	3.81083	young
SIDM00726	NCI-H2347	Non-Small Cell Lung Carcinoma	54	Female	GSK591	PMRT5	Chromatin histone methylation	6.18333	young
SIDM00771	NCI-H1792	Non-Small Cell Lung Carcinoma	50	Male	Cisplatin	DNA crosslinker	DNA replication	2.36622	young
SIDM00771	NCI-H1792	Non-Small Cell Lung Carcinoma	50	Male	Cytarabine	Antimetabolite	Other	1.25735	young
SIDM00771	NCI-H1792	Non-Small Cell Lung Carcinoma	50	Male	Nilotinib	ABL	ABL signaling	3.06736	young
SIDM00771	NCI-H1792	Non-Small Cell Lung Carcinoma	50	Male	MK-2206	AKT1, AKT2	PI3K/MTOR signaling	2.94888	young
SIDM00771	NCI-H1792	Non-Small Cell Lung Carcinoma	50	Male	Crizotinib	MET, ALK, ROS1	RTK signaling	3.19632	young
SIDM00771	NCI-H1792	Non-Small Cell Lung Carcinoma	50	Male	Irinotecan	TOP1	DNA replication	1.8692	young
SIDM00771	NCI-H1792	Non-Small Cell Lung Carcinoma	50	Male	GSK1904529A	IGF1R, IR	IGF1R signaling	4.02169	young
SIDM00771	NCI-H1792	Non-Small Cell Lung Carcinoma	50	Male	YK-4-279	RNA helicase A	Other	0.964615	young
SIDM00771	NCI-H1792	Non-Small Cell Lung Carcinoma	50	Male	Talazoparib	PARP1, PARP2	Genome integrity	2.25558	young
SIDM00771	NCI-H1792	Non-Small Cell Lung Carcinoma	50	Male	Uprosertib	AKT1, AKT2, AKT3	PI3K/MTOR signaling	3.09348	young
SIDM00771	NCI-H1792	Non-Small Cell Lung Carcinoma	50	Male	GSK2606414	PERK	Metabolism	2.9357	young
SIDM00771	NCI-H1792	Non-Small Cell Lung Carcinoma	50	Male	Zoledronate		Unclassified	3.18235	young
SIDM00771	NCI-H1792	Non-Small Cell Lung Carcinoma	50	Male	Buparlisib	PI3Kalpha, PI3Kdelta, PI3Kbeta, PI3Kgamma	PI3K/MTOR signaling	0.394799	young
SIDM00771	NCI-H1792	Non-Small Cell Lung Carcinoma	50	Male	Telomerase Inhibitor IX	Telomerase	Genome integrity	0.197621	young
SIDM00771	NCI-H1792	Non-Small Cell Lung Carcinoma	50	Male	Pyridostatin	G-quadruplex stabiliser	DNA replication	2.36893	young
SIDM00771	NCI-H1792	Non-Small Cell Lung Carcinoma	50	Male	Uprosertib	AKT1, AKT2, AKT3	PI3K/MTOR signaling	4.40846	young
SIDM00771	NCI-H1792	Non-Small Cell Lung Carcinoma	50	Male	AZ6102	TNKS1, TNKS2	WNT signaling	2.20072	young
SIDM00771	NCI-H1792	Non-Small Cell Lung Carcinoma	50	Male	GSK591	PMRT5	Chromatin histone methylation	4.56724	young
SIDM00762	NCI-H1944	Non-Small Cell Lung Carcinoma	62	Female	Cisplatin	DNA crosslinker	DNA replication	4.37433	old
SIDM00762	NCI-H1944	Non-Small Cell Lung Carcinoma	62	Female	Cytarabine	Antimetabolite	Other	0.296788	old
SIDM00762	NCI-H1944	Non-Small Cell Lung Carcinoma	62	Female	Nilotinib	ABL	ABL signaling	4.94339	old
SIDM00762	NCI-H1944	Non-Small Cell Lung Carcinoma	62	Female	MK-2206	AKT1, AKT2	PI3K/MTOR signaling	2.90593	old
SIDM00762	NCI-H1944	Non-Small Cell Lung Carcinoma	62	Female	Crizotinib	MET, ALK, ROS1	RTK signaling	4.18138	old
SIDM00762	NCI-H1944	Non-Small Cell Lung Carcinoma	62	Female	Irinotecan	TOP1	DNA replication	2.86143	old
SIDM00762	NCI-H1944	Non-Small Cell Lung Carcinoma	62	Female	GSK1904529A	IGF1R, IR	IGF1R signaling	3.98628	old
SIDM00762	NCI-H1944	Non-Small Cell Lung Carcinoma	62	Female	MK-1775	WEE1, PLK1	Cell cycle	0.778562	old
SIDM00762	NCI-H1944	Non-Small Cell Lung Carcinoma	62	Female	YK-4-279	RNA helicase A	Other	2.84864	old
SIDM00762	NCI-H1944	Non-Small Cell Lung Carcinoma	62	Female	Talazoparib	PARP1, PARP2	Genome integrity	2.32891	old
SIDM00762	NCI-H1944	Non-Small Cell Lung Carcinoma	62	Female	Uprosertib	AKT1, AKT2, AKT3	PI3K/MTOR signaling	2.38854	old
SIDM00762	NCI-H1944	Non-Small Cell Lung Carcinoma	62	Female	GSK2606414	PERK	Metabolism	3.20539	old
SIDM00762	NCI-H1944	Non-Small Cell Lung Carcinoma	62	Female	Zoledronate		Unclassified	4.59787	old
SIDM00762	NCI-H1944	Non-Small Cell Lung Carcinoma	62	Female	Buparlisib	PI3Kalpha, PI3Kdelta, PI3Kbeta, PI3Kgamma	PI3K/MTOR signaling	0.368586	old
SIDM00762	NCI-H1944	Non-Small Cell Lung Carcinoma	62	Female	Telomerase Inhibitor IX	Telomerase	Genome integrity	2.48139	old
SIDM00762	NCI-H1944	Non-Small Cell Lung Carcinoma	62	Female	Pyridostatin	G-quadruplex stabiliser	DNA replication	3.27818	old
SIDM00762	NCI-H1944	Non-Small Cell Lung Carcinoma	62	Female	Uprosertib	AKT1, AKT2, AKT3	PI3K/MTOR signaling	1.3106	old
SIDM00762	NCI-H1944	Non-Small Cell Lung Carcinoma	62	Female	AZ6102	TNKS1, TNKS2	WNT signaling	2.19562	old
SIDM00762	NCI-H1944	Non-Small Cell Lung Carcinoma	62	Female	GSK591	PMRT5	Chromatin histone methylation	4.312	old
SIDM01067	HCC-827	Non-Small Cell Lung Carcinoma	39	Female	Cisplatin	DNA crosslinker	DNA replication	4.56576	young
SIDM01067	HCC-827	Non-Small Cell Lung Carcinoma	39	Female	Cytarabine	Antimetabolite	Other	2.24158	young
SIDM01067	HCC-827	Non-Small Cell Lung Carcinoma	39	Female	Nilotinib	ABL	ABL signaling	5.18742	young
SIDM01067	HCC-827	Non-Small Cell Lung Carcinoma	39	Female	MK-2206	AKT1, AKT2	PI3K/MTOR signaling	4.09201	young
SIDM01067	HCC-827	Non-Small Cell Lung Carcinoma	39	Female	Crizotinib	MET, ALK, ROS1	RTK signaling	2.90826	young
SIDM01067	HCC-827	Non-Small Cell Lung Carcinoma	39	Female	Irinotecan	TOP1	DNA replication	4.10837	young
SIDM01067	HCC-827	Non-Small Cell Lung Carcinoma	39	Female	GSK1904529A	IGF1R, IR	IGF1R signaling	4.76349	young
SIDM01067	HCC-827	Non-Small Cell Lung Carcinoma	39	Female	MK-1775	WEE1, PLK1	Cell cycle	0.795794	young
SIDM01067	HCC-827	Non-Small Cell Lung Carcinoma	39	Female	YK-4-279	RNA helicase A	Other	4.18341	young
SIDM01067	HCC-827	Non-Small Cell Lung Carcinoma	39	Female	Talazoparib	PARP1, PARP2	Genome integrity	5.38484	young
SIDM01067	HCC-827	Non-Small Cell Lung Carcinoma	39	Female	Epirubicin	Anthracycline	DNA replication	0.236461	young
SIDM01067	HCC-827	Non-Small Cell Lung Carcinoma	39	Female	Uprosertib	AKT1, AKT2, AKT3	PI3K/MTOR signaling	4.7288	young
SIDM01067	HCC-827	Non-Small Cell Lung Carcinoma	39	Female	GSK2606414	PERK	Metabolism	3.82505	young
SIDM01067	HCC-827	Non-Small Cell Lung Carcinoma	39	Female	Zoledronate		Unclassified	4.89109	young
SIDM01067	HCC-827	Non-Small Cell Lung Carcinoma	39	Female	Docetaxel	Microtubule stabiliser	Mitosis	1.41628	young
SIDM01067	HCC-827	Non-Small Cell Lung Carcinoma	39	Female	Buparlisib	PI3Kalpha, PI3Kdelta, PI3Kbeta, PI3Kgamma	PI3K/MTOR signaling	1.6951	young
SIDM01067	HCC-827	Non-Small Cell Lung Carcinoma	39	Female	Telomerase Inhibitor IX	Telomerase	Genome integrity	2.2766	young
SIDM01067	HCC-827	Non-Small Cell Lung Carcinoma	39	Female	Pyridostatin	G-quadruplex stabiliser	DNA replication	3.29883	young
SIDM01067	HCC-827	Non-Small Cell Lung Carcinoma	39	Female	Uprosertib	AKT1, AKT2, AKT3	PI3K/MTOR signaling	4.15891	young
SIDM01067	HCC-827	Non-Small Cell Lung Carcinoma	39	Female	AZ6102	TNKS1, TNKS2	WNT signaling	2.73135	young
SIDM01067	HCC-827	Non-Small Cell Lung Carcinoma	39	Female	GSK591	PMRT5	Chromatin histone methylation	4.31037	young
SIDM00922	Calu-3	Non-Small Cell Lung Carcinoma	25	Male	Cisplatin	DNA crosslinker	DNA replication	5.77538	young
SIDM00922	Calu-3	Non-Small Cell Lung Carcinoma	25	Male	Cytarabine	Antimetabolite	Other	4.7104	young
SIDM00922	Calu-3	Non-Small Cell Lung Carcinoma	25	Male	Nilotinib	ABL	ABL signaling	5.06934	young
SIDM00922	Calu-3	Non-Small Cell Lung Carcinoma	25	Male	MK-2206	AKT1, AKT2	PI3K/MTOR signaling	3.71895	young
SIDM00922	Calu-3	Non-Small Cell Lung Carcinoma	25	Male	Crizotinib	MET, ALK, ROS1	RTK signaling	4.01177	young
SIDM00922	Calu-3	Non-Small Cell Lung Carcinoma	25	Male	Irinotecan	TOP1	DNA replication	5.39991	young
SIDM00922	Calu-3	Non-Small Cell Lung Carcinoma	25	Male	GSK1904529A	IGF1R, IR	IGF1R signaling	4.72006	young
SIDM00922	Calu-3	Non-Small Cell Lung Carcinoma	25	Male	MK-1775	WEE1, PLK1	Cell cycle	3.11556	young
SIDM00922	Calu-3	Non-Small Cell Lung Carcinoma	25	Male	YK-4-279	RNA helicase A	Other	5.10754	young
SIDM00922	Calu-3	Non-Small Cell Lung Carcinoma	25	Male	Talazoparib	PARP1, PARP2	Genome integrity	4.74784	young
SIDM00922	Calu-3	Non-Small Cell Lung Carcinoma	25	Male	Epirubicin	Anthracycline	DNA replication	0.795452	young
SIDM00922	Calu-3	Non-Small Cell Lung Carcinoma	25	Male	Uprosertib	AKT1, AKT2, AKT3	PI3K/MTOR signaling	2.31234	young
SIDM00922	Calu-3	Non-Small Cell Lung Carcinoma	25	Male	GSK2606414	PERK	Metabolism	4.20555	young
SIDM00922	Calu-3	Non-Small Cell Lung Carcinoma	25	Male	Zoledronate		Unclassified	4.67267	young
SIDM00922	Calu-3	Non-Small Cell Lung Carcinoma	25	Male	Docetaxel	Microtubule stabiliser	Mitosis	1.51672	young
SIDM00922	Calu-3	Non-Small Cell Lung Carcinoma	25	Male	Buparlisib	PI3Kalpha, PI3Kdelta, PI3Kbeta, PI3Kgamma	PI3K/MTOR signaling	1.86592	young
SIDM00922	Calu-3	Non-Small Cell Lung Carcinoma	25	Male	Telomerase Inhibitor IX	Telomerase	Genome integrity	2.26164	young
SIDM00922	Calu-3	Non-Small Cell Lung Carcinoma	25	Male	Pyridostatin	G-quadruplex stabiliser	DNA replication	5.28403	young
SIDM00922	Calu-3	Non-Small Cell Lung Carcinoma	25	Male	Uprosertib	AKT1, AKT2, AKT3	PI3K/MTOR signaling	3.28363	young
SIDM00922	Calu-3	Non-Small Cell Lung Carcinoma	25	Male	AZ6102	TNKS1, TNKS2	WNT signaling	2.69567	young
SIDM00922	Calu-3	Non-Small Cell Lung Carcinoma	25	Male	GSK591	PMRT5	Chromatin histone methylation	5.33648	young
SIDM00749	NCI-H1573	Non-Small Cell Lung Carcinoma	35	Female	Cisplatin	DNA crosslinker	DNA replication	6.15455	young
SIDM00749	NCI-H1573	Non-Small Cell Lung Carcinoma	35	Female	Cytarabine	Antimetabolite	Other	3.42773	young
SIDM00749	NCI-H1573	Non-Small Cell Lung Carcinoma	35	Female	Nilotinib	ABL	ABL signaling	4.32673	young
SIDM00749	NCI-H1573	Non-Small Cell Lung Carcinoma	35	Female	MK-2206	AKT1, AKT2	PI3K/MTOR signaling	3.742	young
SIDM00749	NCI-H1573	Non-Small Cell Lung Carcinoma	35	Female	Irinotecan	TOP1	DNA replication	6.08795	young
SIDM00749	NCI-H1573	Non-Small Cell Lung Carcinoma	35	Female	GSK1904529A	IGF1R, IR	IGF1R signaling	3.04282	young
SIDM00749	NCI-H1573	Non-Small Cell Lung Carcinoma	35	Female	MK-1775	WEE1, PLK1	Cell cycle	2.17988	young
SIDM00749	NCI-H1573	Non-Small Cell Lung Carcinoma	35	Female	YK-4-279	RNA helicase A	Other	2.822	young
SIDM00749	NCI-H1573	Non-Small Cell Lung Carcinoma	35	Female	Talazoparib	PARP1, PARP2	Genome integrity	4.48836	young
SIDM00749	NCI-H1573	Non-Small Cell Lung Carcinoma	35	Female	Epirubicin	Anthracycline	DNA replication	3.71882	young
SIDM00749	NCI-H1573	Non-Small Cell Lung Carcinoma	35	Female	Buparlisib	PI3Kalpha, PI3Kdelta, PI3Kbeta, PI3Kgamma	PI3K/MTOR signaling	1.3647	young
SIDM00749	NCI-H1573	Non-Small Cell Lung Carcinoma	35	Female	Telomerase Inhibitor IX	Telomerase	Genome integrity	2.39238	young
SIDM00749	NCI-H1573	Non-Small Cell Lung Carcinoma	35	Female	Pyridostatin	G-quadruplex stabiliser	DNA replication	5.77682	young
SIDM00749	NCI-H1573	Non-Small Cell Lung Carcinoma	35	Female	Uprosertib	AKT1, AKT2, AKT3	PI3K/MTOR signaling	6.15828	young
SIDM00749	NCI-H1573	Non-Small Cell Lung Carcinoma	35	Female	AZ6102	TNKS1, TNKS2	WNT signaling	3.5422	young
SIDM00749	NCI-H1573	Non-Small Cell Lung Carcinoma	35	Female	GSK591	PMRT5	Chromatin histone methylation	5.89472	young
SIDM00750	NCI-H1568	Non-Small Cell Lung Carcinoma	48	Female	Cisplatin	DNA crosslinker	DNA replication	7.36621	young
SIDM00750	NCI-H1568	Non-Small Cell Lung Carcinoma	48	Female	Cytarabine	Antimetabolite	Other	4.2739	young
SIDM00750	NCI-H1568	Non-Small Cell Lung Carcinoma	48	Female	Nilotinib	ABL	ABL signaling	6.56704	young
SIDM00750	NCI-H1568	Non-Small Cell Lung Carcinoma	48	Female	MK-2206	AKT1, AKT2	PI3K/MTOR signaling	6.3167	young
SIDM00750	NCI-H1568	Non-Small Cell Lung Carcinoma	48	Female	Crizotinib	MET, ALK, ROS1	RTK signaling	4.59593	young
SIDM00750	NCI-H1568	Non-Small Cell Lung Carcinoma	48	Female	Irinotecan	TOP1	DNA replication	4.92603	young
SIDM00750	NCI-H1568	Non-Small Cell Lung Carcinoma	48	Female	GSK1904529A	IGF1R, IR	IGF1R signaling	5.03069	young
SIDM00750	NCI-H1568	Non-Small Cell Lung Carcinoma	48	Female	MK-1775	WEE1, PLK1	Cell cycle	0.854728	young
SIDM00750	NCI-H1568	Non-Small Cell Lung Carcinoma	48	Female	YK-4-279	RNA helicase A	Other	6.0225	young
SIDM00750	NCI-H1568	Non-Small Cell Lung Carcinoma	48	Female	Talazoparib	PARP1, PARP2	Genome integrity	5.53894	young
SIDM00750	NCI-H1568	Non-Small Cell Lung Carcinoma	48	Female	Epirubicin	Anthracycline	DNA replication	0.5819	young
SIDM00750	NCI-H1568	Non-Small Cell Lung Carcinoma	48	Female	Uprosertib	AKT1, AKT2, AKT3	PI3K/MTOR signaling	5.1532	young
SIDM00750	NCI-H1568	Non-Small Cell Lung Carcinoma	48	Female	GSK2606414	PERK	Metabolism	3.57662	young
SIDM00750	NCI-H1568	Non-Small Cell Lung Carcinoma	48	Female	Zoledronate		Unclassified	5.27068	young
SIDM00750	NCI-H1568	Non-Small Cell Lung Carcinoma	48	Female	Docetaxel	Microtubule stabiliser	Mitosis	1.78563	young
SIDM00750	NCI-H1568	Non-Small Cell Lung Carcinoma	48	Female	Buparlisib	PI3Kalpha, PI3Kdelta, PI3Kbeta, PI3Kgamma	PI3K/MTOR signaling	2.11341	young
SIDM00750	NCI-H1568	Non-Small Cell Lung Carcinoma	48	Female	Telomerase Inhibitor IX	Telomerase	Genome integrity	1.35391	young
SIDM00750	NCI-H1568	Non-Small Cell Lung Carcinoma	48	Female	Pyridostatin	G-quadruplex stabiliser	DNA replication	5.89924	young
SIDM00750	NCI-H1568	Non-Small Cell Lung Carcinoma	48	Female	Uprosertib	AKT1, AKT2, AKT3	PI3K/MTOR signaling	6.06453	young
SIDM00750	NCI-H1568	Non-Small Cell Lung Carcinoma	48	Female	AZ6102	TNKS1, TNKS2	WNT signaling	5.60028	young
SIDM00750	NCI-H1568	Non-Small Cell Lung Carcinoma	48	Female	GSK591	PMRT5	Chromatin histone methylation	6.94745	young
SIDM00724	NCI-H2405	Non-Small Cell Lung Carcinoma	47	Male	Cisplatin	DNA crosslinker	DNA replication	7.51007	young
SIDM00724	NCI-H2405	Non-Small Cell Lung Carcinoma	47	Male	Cytarabine	Antimetabolite	Other	2.99229	young
SIDM00724	NCI-H2405	Non-Small Cell Lung Carcinoma	47	Male	Nilotinib	ABL	ABL signaling	5.15308	young
SIDM00724	NCI-H2405	Non-Small Cell Lung Carcinoma	47	Male	MK-2206	AKT1, AKT2	PI3K/MTOR signaling	6.15487	young
SIDM00724	NCI-H2405	Non-Small Cell Lung Carcinoma	47	Male	Crizotinib	MET, ALK, ROS1	RTK signaling	6.63663	young
SIDM00724	NCI-H2405	Non-Small Cell Lung Carcinoma	47	Male	Irinotecan	TOP1	DNA replication	5.54598	young
SIDM00724	NCI-H2405	Non-Small Cell Lung Carcinoma	47	Male	GSK1904529A	IGF1R, IR	IGF1R signaling	6.28097	young
SIDM00724	NCI-H2405	Non-Small Cell Lung Carcinoma	47	Male	MK-1775	WEE1, PLK1	Cell cycle	3.66087	young
SIDM00724	NCI-H2405	Non-Small Cell Lung Carcinoma	47	Male	YK-4-279	RNA helicase A	Other	6.86055	young
SIDM00724	NCI-H2405	Non-Small Cell Lung Carcinoma	47	Male	Talazoparib	PARP1, PARP2	Genome integrity	3.98884	young
SIDM00724	NCI-H2405	Non-Small Cell Lung Carcinoma	47	Male	Epirubicin	Anthracycline	DNA replication	1.45482	young
SIDM00724	NCI-H2405	Non-Small Cell Lung Carcinoma	47	Male	Uprosertib	AKT1, AKT2, AKT3	PI3K/MTOR signaling	6.69304	young
SIDM00724	NCI-H2405	Non-Small Cell Lung Carcinoma	47	Male	GSK2606414	PERK	Metabolism	8.26556	young
SIDM00724	NCI-H2405	Non-Small Cell Lung Carcinoma	47	Male	Zoledronate		Unclassified	6.72958	young
SIDM00724	NCI-H2405	Non-Small Cell Lung Carcinoma	47	Male	Docetaxel	Microtubule stabiliser	Mitosis	5.57055	young
SIDM00724	NCI-H2405	Non-Small Cell Lung Carcinoma	47	Male	Buparlisib	PI3Kalpha, PI3Kdelta, PI3Kbeta, PI3Kgamma	PI3K/MTOR signaling	2.54246	young
SIDM00724	NCI-H2405	Non-Small Cell Lung Carcinoma	47	Male	Telomerase Inhibitor IX	Telomerase	Genome integrity	2.12673	young
SIDM00724	NCI-H2405	Non-Small Cell Lung Carcinoma	47	Male	Pyridostatin	G-quadruplex stabiliser	DNA replication	6.12922	young
SIDM00724	NCI-H2405	Non-Small Cell Lung Carcinoma	47	Male	Uprosertib	AKT1, AKT2, AKT3	PI3K/MTOR signaling	6.45648	young
SIDM00724	NCI-H2405	Non-Small Cell Lung Carcinoma	47	Male	AZ6102	TNKS1, TNKS2	WNT signaling	5.42883	young
SIDM00724	NCI-H2405	Non-Small Cell Lung Carcinoma	47	Male	GSK591	PMRT5	Chromatin histone methylation	6.5924	young
SIDM01068	HCC-78	Non-Small Cell Lung Carcinoma	65	Male	Cisplatin	DNA crosslinker	DNA replication	4.2508	old
SIDM01068	HCC-78	Non-Small Cell Lung Carcinoma	65	Male	Cytarabine	Antimetabolite	Other	1.26492	old
SIDM01068	HCC-78	Non-Small Cell Lung Carcinoma	65	Male	Nilotinib	ABL	ABL signaling	4.99134	old
SIDM01068	HCC-78	Non-Small Cell Lung Carcinoma	65	Male	MK-2206	AKT1, AKT2	PI3K/MTOR signaling	2.10067	old
SIDM01068	HCC-78	Non-Small Cell Lung Carcinoma	65	Male	Crizotinib	MET, ALK, ROS1	RTK signaling	1.09055	old
SIDM01068	HCC-78	Non-Small Cell Lung Carcinoma	65	Male	Irinotecan	TOP1	DNA replication	0.062549	old
SIDM01068	HCC-78	Non-Small Cell Lung Carcinoma	65	Male	GSK1904529A	IGF1R, IR	IGF1R signaling	5.10308	old
SIDM01068	HCC-78	Non-Small Cell Lung Carcinoma	65	Male	MK-1775	WEE1, PLK1	Cell cycle	1.35932	old
SIDM01068	HCC-78	Non-Small Cell Lung Carcinoma	65	Male	YK-4-279	RNA helicase A	Other	1.8157	old
SIDM01068	HCC-78	Non-Small Cell Lung Carcinoma	65	Male	Talazoparib	PARP1, PARP2	Genome integrity	0.554421	old
SIDM01068	HCC-78	Non-Small Cell Lung Carcinoma	65	Male	Uprosertib	AKT1, AKT2, AKT3	PI3K/MTOR signaling	2.92395	old
SIDM01068	HCC-78	Non-Small Cell Lung Carcinoma	65	Male	GSK2606414	PERK	Metabolism	2.52897	old
SIDM01068	HCC-78	Non-Small Cell Lung Carcinoma	65	Male	Zoledronate		Unclassified	3.18405	old
SIDM01068	HCC-78	Non-Small Cell Lung Carcinoma	65	Male	Docetaxel	Microtubule stabiliser	Mitosis	0.155317	old
SIDM01068	HCC-78	Non-Small Cell Lung Carcinoma	65	Male	Buparlisib	PI3Kalpha, PI3Kdelta, PI3Kbeta, PI3Kgamma	PI3K/MTOR signaling	0.423904	old
SIDM01068	HCC-78	Non-Small Cell Lung Carcinoma	65	Male	Telomerase Inhibitor IX	Telomerase	Genome integrity	0.072464	old
SIDM01068	HCC-78	Non-Small Cell Lung Carcinoma	65	Male	Pyridostatin	G-quadruplex stabiliser	DNA replication	2.93838	old
SIDM01068	HCC-78	Non-Small Cell Lung Carcinoma	65	Male	Uprosertib	AKT1, AKT2, AKT3	PI3K/MTOR signaling	3.53499	old
SIDM01068	HCC-78	Non-Small Cell Lung Carcinoma	65	Male	AZ6102	TNKS1, TNKS2	WNT signaling	2.71201	old
SIDM01068	HCC-78	Non-Small Cell Lung Carcinoma	65	Male	GSK591	PMRT5	Chromatin histone methylation	4.22458	old
SIDM00708	NCI-H2087	Non-Small Cell Lung Carcinoma	69	Male	Cisplatin	DNA crosslinker	DNA replication	2.11455	old
SIDM00708	NCI-H2087	Non-Small Cell Lung Carcinoma	69	Male	Cytarabine	Antimetabolite	Other	1.07833	old
SIDM00708	NCI-H2087	Non-Small Cell Lung Carcinoma	69	Male	Nilotinib	ABL	ABL signaling	3.07118	old
SIDM00708	NCI-H2087	Non-Small Cell Lung Carcinoma	69	Male	MK-2206	AKT1, AKT2	PI3K/MTOR signaling	5.12396	old
SIDM00708	NCI-H2087	Non-Small Cell Lung Carcinoma	69	Male	Crizotinib	MET, ALK, ROS1	RTK signaling	3.76196	old
SIDM00708	NCI-H2087	Non-Small Cell Lung Carcinoma	69	Male	Irinotecan	TOP1	DNA replication	2.05694	old
SIDM00708	NCI-H2087	Non-Small Cell Lung Carcinoma	69	Male	GSK1904529A	IGF1R, IR	IGF1R signaling	5.29018	old
SIDM00708	NCI-H2087	Non-Small Cell Lung Carcinoma	69	Male	MK-1775	WEE1, PLK1	Cell cycle	2.05694	old
SIDM00708	NCI-H2087	Non-Small Cell Lung Carcinoma	69	Male	YK-4-279	RNA helicase A	Other	3.10624	old
SIDM00708	NCI-H2087	Non-Small Cell Lung Carcinoma	69	Male	Talazoparib	PARP1, PARP2	Genome integrity	3.52497	old
SIDM00708	NCI-H2087	Non-Small Cell Lung Carcinoma	69	Male	Epirubicin	Anthracycline	DNA replication	0.05258	old
SIDM00708	NCI-H2087	Non-Small Cell Lung Carcinoma	69	Male	Uprosertib	AKT1, AKT2, AKT3	PI3K/MTOR signaling	4.9192	old
SIDM00708	NCI-H2087	Non-Small Cell Lung Carcinoma	69	Male	GSK2606414	PERK	Metabolism	5.04014	old
SIDM00708	NCI-H2087	Non-Small Cell Lung Carcinoma	69	Male	Zoledronate		Unclassified	4.31215	old
SIDM00708	NCI-H2087	Non-Small Cell Lung Carcinoma	69	Male	Docetaxel	Microtubule stabiliser	Mitosis	0.367671	old
SIDM00708	NCI-H2087	Non-Small Cell Lung Carcinoma	69	Male	Buparlisib	PI3Kalpha, PI3Kdelta, PI3Kbeta, PI3Kgamma	PI3K/MTOR signaling	1.92064	old
SIDM00708	NCI-H2087	Non-Small Cell Lung Carcinoma	69	Male	Telomerase Inhibitor IX	Telomerase	Genome integrity	1.27018	old
SIDM00708	NCI-H2087	Non-Small Cell Lung Carcinoma	69	Male	Pyridostatin	G-quadruplex stabiliser	DNA replication	4.71944	old
SIDM00708	NCI-H2087	Non-Small Cell Lung Carcinoma	69	Male	Uprosertib	AKT1, AKT2, AKT3	PI3K/MTOR signaling	4.97485	old
SIDM00708	NCI-H2087	Non-Small Cell Lung Carcinoma	69	Male	AZ6102	TNKS1, TNKS2	WNT signaling	3.64687	old
SIDM00708	NCI-H2087	Non-Small Cell Lung Carcinoma	69	Male	GSK591	PMRT5	Chromatin histone methylation	5.09605	old
SIDM00769	NCI-H1838	Non-Small Cell Lung Carcinoma	0	Female	Cisplatin	DNA crosslinker	DNA replication	6.16836	young
SIDM00769	NCI-H1838	Non-Small Cell Lung Carcinoma	0	Female	Cytarabine	Antimetabolite	Other	5.18856	young
SIDM00769	NCI-H1838	Non-Small Cell Lung Carcinoma	0	Female	Nilotinib	ABL	ABL signaling	5.43485	young
SIDM00769	NCI-H1838	Non-Small Cell Lung Carcinoma	0	Female	MK-2206	AKT1, AKT2	PI3K/MTOR signaling	3.23705	young
SIDM00769	NCI-H1838	Non-Small Cell Lung Carcinoma	0	Female	Irinotecan	TOP1	DNA replication	5.42407	young
SIDM00769	NCI-H1838	Non-Small Cell Lung Carcinoma	0	Female	GSK1904529A	IGF1R, IR	IGF1R signaling	6.6251	young
SIDM00769	NCI-H1838	Non-Small Cell Lung Carcinoma	0	Female	MK-1775	WEE1, PLK1	Cell cycle	3.48283	young
SIDM00769	NCI-H1838	Non-Small Cell Lung Carcinoma	0	Female	YK-4-279	RNA helicase A	Other	7.01173	young
SIDM00769	NCI-H1838	Non-Small Cell Lung Carcinoma	0	Female	Talazoparib	PARP1, PARP2	Genome integrity	5.881	young
SIDM00769	NCI-H1838	Non-Small Cell Lung Carcinoma	0	Female	Epirubicin	Anthracycline	DNA replication	2.66926	young
SIDM00769	NCI-H1838	Non-Small Cell Lung Carcinoma	0	Female	Buparlisib	PI3Kalpha, PI3Kdelta, PI3Kbeta, PI3Kgamma	PI3K/MTOR signaling	4.57569	young
SIDM00769	NCI-H1838	Non-Small Cell Lung Carcinoma	0	Female	Telomerase Inhibitor IX	Telomerase	Genome integrity	3.06126	young
SIDM00769	NCI-H1838	Non-Small Cell Lung Carcinoma	0	Female	Pyridostatin	G-quadruplex stabiliser	DNA replication	4.91151	young
SIDM00769	NCI-H1838	Non-Small Cell Lung Carcinoma	0	Female	Uprosertib	AKT1, AKT2, AKT3	PI3K/MTOR signaling	2.5514	young
SIDM00769	NCI-H1838	Non-Small Cell Lung Carcinoma	0	Female	AZ6102	TNKS1, TNKS2	WNT signaling	3.14936	young
SIDM00769	NCI-H1838	Non-Small Cell Lung Carcinoma	0	Female	GSK591	PMRT5	Chromatin histone methylation	6.40537	young
SIDM00116	NCI-H522	Non-Small Cell Lung Carcinoma	58	Male	Cisplatin	DNA crosslinker	DNA replication	3.1484	young
SIDM00116	NCI-H522	Non-Small Cell Lung Carcinoma	58	Male	Cytarabine	Antimetabolite	Other	1.75328	young
SIDM00116	NCI-H522	Non-Small Cell Lung Carcinoma	58	Male	Nilotinib	ABL	ABL signaling	4.08047	young
SIDM00116	NCI-H522	Non-Small Cell Lung Carcinoma	58	Male	MK-2206	AKT1, AKT2	PI3K/MTOR signaling	5.18644	young
SIDM00116	NCI-H522	Non-Small Cell Lung Carcinoma	58	Male	Crizotinib	MET, ALK, ROS1	RTK signaling	4.10395	young
SIDM00116	NCI-H522	Non-Small Cell Lung Carcinoma	58	Male	Irinotecan	TOP1	DNA replication	3.57495	young
SIDM00116	NCI-H522	Non-Small Cell Lung Carcinoma	58	Male	GSK1904529A	IGF1R, IR	IGF1R signaling	4.67171	young
SIDM00116	NCI-H522	Non-Small Cell Lung Carcinoma	58	Male	MK-1775	WEE1, PLK1	Cell cycle	1.55991	young
SIDM00116	NCI-H522	Non-Small Cell Lung Carcinoma	58	Male	YK-4-279	RNA helicase A	Other	2.55151	young
SIDM00116	NCI-H522	Non-Small Cell Lung Carcinoma	58	Male	Talazoparib	PARP1, PARP2	Genome integrity	4.99709	young
SIDM00116	NCI-H522	Non-Small Cell Lung Carcinoma	58	Male	Epirubicin	Anthracycline	DNA replication	0.9734	young
SIDM00116	NCI-H522	Non-Small Cell Lung Carcinoma	58	Male	Uprosertib	AKT1, AKT2, AKT3	PI3K/MTOR signaling	3.8561	young
SIDM00116	NCI-H522	Non-Small Cell Lung Carcinoma	58	Male	GSK2606414	PERK	Metabolism	3.62475	young
SIDM00116	NCI-H522	Non-Small Cell Lung Carcinoma	58	Male	Zoledronate		Unclassified	3.99851	young
SIDM00116	NCI-H522	Non-Small Cell Lung Carcinoma	58	Male	Buparlisib	PI3Kalpha, PI3Kdelta, PI3Kbeta, PI3Kgamma	PI3K/MTOR signaling	1.64132	young
SIDM00116	NCI-H522	Non-Small Cell Lung Carcinoma	58	Male	Telomerase Inhibitor IX	Telomerase	Genome integrity	1.75944	young
SIDM00116	NCI-H522	Non-Small Cell Lung Carcinoma	58	Male	Pyridostatin	G-quadruplex stabiliser	DNA replication	3.30067	young
SIDM00116	NCI-H522	Non-Small Cell Lung Carcinoma	58	Male	Uprosertib	AKT1, AKT2, AKT3	PI3K/MTOR signaling	3.74134	young
SIDM00116	NCI-H522	Non-Small Cell Lung Carcinoma	58	Male	AZ6102	TNKS1, TNKS2	WNT signaling	3.0006	young
SIDM00116	NCI-H522	Non-Small Cell Lung Carcinoma	58	Male	GSK591	PMRT5	Chromatin histone methylation	5.59659	young
SIDM01108	SK-LU-1	Non-Small Cell Lung Carcinoma	60	Female	Cisplatin	DNA crosslinker	DNA replication	3.02127	young
SIDM01108	SK-LU-1	Non-Small Cell Lung Carcinoma	60	Female	Cytarabine	Antimetabolite	Other	3.75159	young
SIDM01108	SK-LU-1	Non-Small Cell Lung Carcinoma	60	Female	Nilotinib	ABL	ABL signaling	5.78889	young
SIDM01108	SK-LU-1	Non-Small Cell Lung Carcinoma	60	Female	MK-2206	AKT1, AKT2	PI3K/MTOR signaling	5.77922	young
SIDM01108	SK-LU-1	Non-Small Cell Lung Carcinoma	60	Female	Crizotinib	MET, ALK, ROS1	RTK signaling	4.56635	young
SIDM01108	SK-LU-1	Non-Small Cell Lung Carcinoma	60	Female	Irinotecan	TOP1	DNA replication	2.35008	young
SIDM01108	SK-LU-1	Non-Small Cell Lung Carcinoma	60	Female	GSK1904529A	IGF1R, IR	IGF1R signaling	5.55532	young
SIDM01108	SK-LU-1	Non-Small Cell Lung Carcinoma	60	Female	MK-1775	WEE1, PLK1	Cell cycle	1.89434	young
SIDM01108	SK-LU-1	Non-Small Cell Lung Carcinoma	60	Female	YK-4-279	RNA helicase A	Other	5.08685	young
SIDM01108	SK-LU-1	Non-Small Cell Lung Carcinoma	60	Female	Talazoparib	PARP1, PARP2	Genome integrity	3.41203	young
SIDM01108	SK-LU-1	Non-Small Cell Lung Carcinoma	60	Female	Epirubicin	Anthracycline	DNA replication	1.01627	young
SIDM01108	SK-LU-1	Non-Small Cell Lung Carcinoma	60	Female	Uprosertib	AKT1, AKT2, AKT3	PI3K/MTOR signaling	5.2003	young
SIDM01108	SK-LU-1	Non-Small Cell Lung Carcinoma	60	Female	GSK2606414	PERK	Metabolism	5.30798	young
SIDM01108	SK-LU-1	Non-Small Cell Lung Carcinoma	60	Female	Zoledronate		Unclassified	5.19911	young
SIDM01108	SK-LU-1	Non-Small Cell Lung Carcinoma	60	Female	Docetaxel	Microtubule stabiliser	Mitosis	1.57098	young
SIDM01108	SK-LU-1	Non-Small Cell Lung Carcinoma	60	Female	Buparlisib	PI3Kalpha, PI3Kdelta, PI3Kbeta, PI3Kgamma	PI3K/MTOR signaling	2.79138	young
SIDM01108	SK-LU-1	Non-Small Cell Lung Carcinoma	60	Female	Telomerase Inhibitor IX	Telomerase	Genome integrity	2.54907	young
SIDM01108	SK-LU-1	Non-Small Cell Lung Carcinoma	60	Female	Pyridostatin	G-quadruplex stabiliser	DNA replication	4.7569	young
SIDM01108	SK-LU-1	Non-Small Cell Lung Carcinoma	60	Female	Uprosertib	AKT1, AKT2, AKT3	PI3K/MTOR signaling	6.45856	young
SIDM01108	SK-LU-1	Non-Small Cell Lung Carcinoma	60	Female	AZ6102	TNKS1, TNKS2	WNT signaling	5.42258	young
SIDM01108	SK-LU-1	Non-Small Cell Lung Carcinoma	60	Female	GSK591	PMRT5	Chromatin histone methylation	4.7933	young
SIDM00753	NCI-H2023	Squamous Cell Lung Carcinoma	26	Male	Cisplatin	DNA crosslinker	DNA replication	0.624908	young
SIDM00753	NCI-H2023	Squamous Cell Lung Carcinoma	26	Male	Nilotinib	ABL	ABL signaling	3.66315	young
SIDM00753	NCI-H2023	Squamous Cell Lung Carcinoma	26	Male	MK-2206	AKT1, AKT2	PI3K/MTOR signaling	2.52655	young
SIDM00753	NCI-H2023	Squamous Cell Lung Carcinoma	26	Male	Crizotinib	MET, ALK, ROS1	RTK signaling	3.35224	young
SIDM00753	NCI-H2023	Squamous Cell Lung Carcinoma	26	Male	Irinotecan	TOP1	DNA replication	2.07185	young
SIDM00753	NCI-H2023	Squamous Cell Lung Carcinoma	26	Male	GSK1904529A	IGF1R, IR	IGF1R signaling	5.27282	young
SIDM00753	NCI-H2023	Squamous Cell Lung Carcinoma	26	Male	MK-1775	WEE1, PLK1	Cell cycle	0.747588	young
SIDM00753	NCI-H2023	Squamous Cell Lung Carcinoma	26	Male	YK-4-279	RNA helicase A	Other	3.18324	young
SIDM00753	NCI-H2023	Squamous Cell Lung Carcinoma	26	Male	Talazoparib	PARP1, PARP2	Genome integrity	1.63164	young
SIDM00753	NCI-H2023	Squamous Cell Lung Carcinoma	26	Male	Uprosertib	AKT1, AKT2, AKT3	PI3K/MTOR signaling	2.53616	young
SIDM00753	NCI-H2023	Squamous Cell Lung Carcinoma	26	Male	GSK2606414	PERK	Metabolism	4.18815	young
SIDM00753	NCI-H2023	Squamous Cell Lung Carcinoma	26	Male	Zoledronate		Unclassified	4.28396	young
SIDM00753	NCI-H2023	Squamous Cell Lung Carcinoma	26	Male	Buparlisib	PI3Kalpha, PI3Kdelta, PI3Kbeta, PI3Kgamma	PI3K/MTOR signaling	0.578709	young
SIDM00753	NCI-H2023	Squamous Cell Lung Carcinoma	26	Male	Telomerase Inhibitor IX	Telomerase	Genome integrity	0.907917	young
SIDM00753	NCI-H2023	Squamous Cell Lung Carcinoma	26	Male	Pyridostatin	G-quadruplex stabiliser	DNA replication	2.04272	young
SIDM00753	NCI-H2023	Squamous Cell Lung Carcinoma	26	Male	Uprosertib	AKT1, AKT2, AKT3	PI3K/MTOR signaling	1.61045	young
SIDM00753	NCI-H2023	Squamous Cell Lung Carcinoma	26	Male	AZ6102	TNKS1, TNKS2	WNT signaling	2.61455	young
SIDM00753	NCI-H2023	Squamous Cell Lung Carcinoma	26	Male	GSK591	PMRT5	Chromatin histone methylation	3.25137	young
SIDM01163	SW1573	Non-Small Cell Lung Carcinoma	44	Female	Cisplatin	DNA crosslinker	DNA replication	6.61793	young
SIDM01163	SW1573	Non-Small Cell Lung Carcinoma	44	Female	Cytarabine	Antimetabolite	Other	4.57438	young
SIDM01163	SW1573	Non-Small Cell Lung Carcinoma	44	Female	Nilotinib	ABL	ABL signaling	6.23844	young
SIDM01163	SW1573	Non-Small Cell Lung Carcinoma	44	Female	MK-2206	AKT1, AKT2	PI3K/MTOR signaling	4.8891	young
SIDM01163	SW1573	Non-Small Cell Lung Carcinoma	44	Female	Crizotinib	MET, ALK, ROS1	RTK signaling	4.51023	young
SIDM01163	SW1573	Non-Small Cell Lung Carcinoma	44	Female	Irinotecan	TOP1	DNA replication	3.04038	young
SIDM01163	SW1573	Non-Small Cell Lung Carcinoma	44	Female	GSK1904529A	IGF1R, IR	IGF1R signaling	5.93959	young
SIDM01163	SW1573	Non-Small Cell Lung Carcinoma	44	Female	MK-1775	WEE1, PLK1	Cell cycle	1.72183	young
SIDM01163	SW1573	Non-Small Cell Lung Carcinoma	44	Female	YK-4-279	RNA helicase A	Other	4.08783	young
SIDM01163	SW1573	Non-Small Cell Lung Carcinoma	44	Female	Talazoparib	PARP1, PARP2	Genome integrity	3.28014	young
SIDM01163	SW1573	Non-Small Cell Lung Carcinoma	44	Female	Uprosertib	AKT1, AKT2, AKT3	PI3K/MTOR signaling	4.35743	young
SIDM01163	SW1573	Non-Small Cell Lung Carcinoma	44	Female	GSK2606414	PERK	Metabolism	5.77214	young
SIDM01163	SW1573	Non-Small Cell Lung Carcinoma	44	Female	Zoledronate		Unclassified	4.6115	young
SIDM01163	SW1573	Non-Small Cell Lung Carcinoma	44	Female	Docetaxel	Microtubule stabiliser	Mitosis	2.0796	young
SIDM01163	SW1573	Non-Small Cell Lung Carcinoma	44	Female	Buparlisib	PI3Kalpha, PI3Kdelta, PI3Kbeta, PI3Kgamma	PI3K/MTOR signaling	2.27646	young
SIDM01163	SW1573	Non-Small Cell Lung Carcinoma	44	Female	Telomerase Inhibitor IX	Telomerase	Genome integrity	3.05569	young
SIDM01163	SW1573	Non-Small Cell Lung Carcinoma	44	Female	Pyridostatin	G-quadruplex stabiliser	DNA replication	3.39917	young
SIDM01163	SW1573	Non-Small Cell Lung Carcinoma	44	Female	Uprosertib	AKT1, AKT2, AKT3	PI3K/MTOR signaling	5.36454	young
SIDM01163	SW1573	Non-Small Cell Lung Carcinoma	44	Female	AZ6102	TNKS1, TNKS2	WNT signaling	3.78489	young
SIDM01163	SW1573	Non-Small Cell Lung Carcinoma	44	Female	GSK591	PMRT5	Chromatin histone methylation	6.27516	young
SIDM00921	Calu-6	Non-Small Cell Lung Carcinoma	61	Female	Cisplatin	DNA crosslinker	DNA replication	2.44944	old
SIDM00921	Calu-6	Non-Small Cell Lung Carcinoma	61	Female	Cytarabine	Antimetabolite	Other	1.54932	old
SIDM00921	Calu-6	Non-Small Cell Lung Carcinoma	61	Female	Nilotinib	ABL	ABL signaling	4.2503	old
SIDM00921	Calu-6	Non-Small Cell Lung Carcinoma	61	Female	MK-2206	AKT1, AKT2	PI3K/MTOR signaling	3.50665	old
SIDM00921	Calu-6	Non-Small Cell Lung Carcinoma	61	Female	Crizotinib	MET, ALK, ROS1	RTK signaling	3.22053	old
SIDM00921	Calu-6	Non-Small Cell Lung Carcinoma	61	Female	Irinotecan	TOP1	DNA replication	2.48525	old
SIDM00921	Calu-6	Non-Small Cell Lung Carcinoma	61	Female	GSK1904529A	IGF1R, IR	IGF1R signaling	4.79348	old
SIDM00921	Calu-6	Non-Small Cell Lung Carcinoma	61	Female	YK-4-279	RNA helicase A	Other	1.83954	old
SIDM00921	Calu-6	Non-Small Cell Lung Carcinoma	61	Female	Talazoparib	PARP1, PARP2	Genome integrity	3.81091	old
SIDM00921	Calu-6	Non-Small Cell Lung Carcinoma	61	Female	Epirubicin	Anthracycline	DNA replication	0.314171	old
SIDM00921	Calu-6	Non-Small Cell Lung Carcinoma	61	Female	Uprosertib	AKT1, AKT2, AKT3	PI3K/MTOR signaling	4.33416	old
SIDM00921	Calu-6	Non-Small Cell Lung Carcinoma	61	Female	GSK2606414	PERK	Metabolism	3.45734	old
SIDM00921	Calu-6	Non-Small Cell Lung Carcinoma	61	Female	Zoledronate		Unclassified	4.2441	old
SIDM00921	Calu-6	Non-Small Cell Lung Carcinoma	61	Female	Buparlisib	PI3Kalpha, PI3Kdelta, PI3Kbeta, PI3Kgamma	PI3K/MTOR signaling	1.28837	old
SIDM00921	Calu-6	Non-Small Cell Lung Carcinoma	61	Female	Telomerase Inhibitor IX	Telomerase	Genome integrity	0.406192	old
SIDM00921	Calu-6	Non-Small Cell Lung Carcinoma	61	Female	Pyridostatin	G-quadruplex stabiliser	DNA replication	3.02913	old
SIDM00921	Calu-6	Non-Small Cell Lung Carcinoma	61	Female	Uprosertib	AKT1, AKT2, AKT3	PI3K/MTOR signaling	5.28561	old
SIDM00921	Calu-6	Non-Small Cell Lung Carcinoma	61	Female	AZ6102	TNKS1, TNKS2	WNT signaling	3.06883	old
SIDM00921	Calu-6	Non-Small Cell Lung Carcinoma	61	Female	GSK591	PMRT5	Chromatin histone methylation	5.56729	old
SIDM00754	NCI-H1781	Non-Small Cell Lung Carcinoma	66	Female	Cisplatin	DNA crosslinker	DNA replication	1.26876	old
SIDM00754	NCI-H1781	Non-Small Cell Lung Carcinoma	66	Female	Cytarabine	Antimetabolite	Other	0.834952	old
SIDM00754	NCI-H1781	Non-Small Cell Lung Carcinoma	66	Female	Nilotinib	ABL	ABL signaling	5.06374	old
SIDM00754	NCI-H1781	Non-Small Cell Lung Carcinoma	66	Female	MK-2206	AKT1, AKT2	PI3K/MTOR signaling	2.17563	old
SIDM00754	NCI-H1781	Non-Small Cell Lung Carcinoma	66	Female	Crizotinib	MET, ALK, ROS1	RTK signaling	3.08462	old
SIDM00754	NCI-H1781	Non-Small Cell Lung Carcinoma	66	Female	Irinotecan	TOP1	DNA replication	0.855481	old
SIDM00754	NCI-H1781	Non-Small Cell Lung Carcinoma	66	Female	GSK1904529A	IGF1R, IR	IGF1R signaling	4.06419	old
SIDM00754	NCI-H1781	Non-Small Cell Lung Carcinoma	66	Female	MK-1775	WEE1, PLK1	Cell cycle	0.959506	old
SIDM00754	NCI-H1781	Non-Small Cell Lung Carcinoma	66	Female	YK-4-279	RNA helicase A	Other	3.12744	old
SIDM00754	NCI-H1781	Non-Small Cell Lung Carcinoma	66	Female	Uprosertib	AKT1, AKT2, AKT3	PI3K/MTOR signaling	1.10729	old
SIDM00754	NCI-H1781	Non-Small Cell Lung Carcinoma	66	Female	GSK2606414	PERK	Metabolism	3.22847	old
SIDM00754	NCI-H1781	Non-Small Cell Lung Carcinoma	66	Female	Zoledronate		Unclassified	4.29294	old
SIDM00754	NCI-H1781	Non-Small Cell Lung Carcinoma	66	Female	Buparlisib	PI3Kalpha, PI3Kdelta, PI3Kbeta, PI3Kgamma	PI3K/MTOR signaling	0.921275	old
SIDM00754	NCI-H1781	Non-Small Cell Lung Carcinoma	66	Female	Telomerase Inhibitor IX	Telomerase	Genome integrity	1.4035	old
SIDM00754	NCI-H1781	Non-Small Cell Lung Carcinoma	66	Female	Pyridostatin	G-quadruplex stabiliser	DNA replication	3.83078	old
SIDM00754	NCI-H1781	Non-Small Cell Lung Carcinoma	66	Female	Uprosertib	AKT1, AKT2, AKT3	PI3K/MTOR signaling	0.123839	old
SIDM00754	NCI-H1781	Non-Small Cell Lung Carcinoma	66	Female	AZ6102	TNKS1, TNKS2	WNT signaling	2.42861	old
SIDM00754	NCI-H1781	Non-Small Cell Lung Carcinoma	66	Female	GSK591	PMRT5	Chromatin histone methylation	3.37712	old
SIDM00742	NCI-H1693	Non-Small Cell Lung Carcinoma	55	Female	Cisplatin	DNA crosslinker	DNA replication	6.91544	young
SIDM00742	NCI-H1693	Non-Small Cell Lung Carcinoma	55	Female	Cytarabine	Antimetabolite	Other	3.86255	young
SIDM00742	NCI-H1693	Non-Small Cell Lung Carcinoma	55	Female	Nilotinib	ABL	ABL signaling	5.95193	young
SIDM00742	NCI-H1693	Non-Small Cell Lung Carcinoma	55	Female	MK-2206	AKT1, AKT2	PI3K/MTOR signaling	4.53224	young
SIDM00742	NCI-H1693	Non-Small Cell Lung Carcinoma	55	Female	Crizotinib	MET, ALK, ROS1	RTK signaling	5.51235	young
SIDM00742	NCI-H1693	Non-Small Cell Lung Carcinoma	55	Female	Irinotecan	TOP1	DNA replication	4.41515	young
SIDM00742	NCI-H1693	Non-Small Cell Lung Carcinoma	55	Female	GSK1904529A	IGF1R, IR	IGF1R signaling	4.72621	young
SIDM00742	NCI-H1693	Non-Small Cell Lung Carcinoma	55	Female	MK-1775	WEE1, PLK1	Cell cycle	2.89459	young
SIDM00742	NCI-H1693	Non-Small Cell Lung Carcinoma	55	Female	YK-4-279	RNA helicase A	Other	5.09557	young
SIDM00742	NCI-H1693	Non-Small Cell Lung Carcinoma	55	Female	Talazoparib	PARP1, PARP2	Genome integrity	3.46259	young
SIDM00742	NCI-H1693	Non-Small Cell Lung Carcinoma	55	Female	Epirubicin	Anthracycline	DNA replication	0.395567	young
SIDM00742	NCI-H1693	Non-Small Cell Lung Carcinoma	55	Female	Uprosertib	AKT1, AKT2, AKT3	PI3K/MTOR signaling	3.5634	young
SIDM00742	NCI-H1693	Non-Small Cell Lung Carcinoma	55	Female	GSK2606414	PERK	Metabolism	6.30369	young
SIDM00742	NCI-H1693	Non-Small Cell Lung Carcinoma	55	Female	Zoledronate		Unclassified	5.69416	young
SIDM00742	NCI-H1693	Non-Small Cell Lung Carcinoma	55	Female	Docetaxel	Microtubule stabiliser	Mitosis	2.73732	young
SIDM00742	NCI-H1693	Non-Small Cell Lung Carcinoma	55	Female	Buparlisib	PI3Kalpha, PI3Kdelta, PI3Kbeta, PI3Kgamma	PI3K/MTOR signaling	1.57645	young
SIDM00742	NCI-H1693	Non-Small Cell Lung Carcinoma	55	Female	Telomerase Inhibitor IX	Telomerase	Genome integrity	0.820529	young
SIDM00742	NCI-H1693	Non-Small Cell Lung Carcinoma	55	Female	Pyridostatin	G-quadruplex stabiliser	DNA replication	5.06098	young
SIDM00742	NCI-H1693	Non-Small Cell Lung Carcinoma	55	Female	Uprosertib	AKT1, AKT2, AKT3	PI3K/MTOR signaling	4.44591	young
SIDM00742	NCI-H1693	Non-Small Cell Lung Carcinoma	55	Female	AZ6102	TNKS1, TNKS2	WNT signaling	2.86502	young
SIDM00742	NCI-H1693	Non-Small Cell Lung Carcinoma	55	Female	GSK591	PMRT5	Chromatin histone methylation	6.434	young
SIDM00645	NCI-H1355	Non-Small Cell Lung Carcinoma	53	Male	Cisplatin	DNA crosslinker	DNA replication	5.79561	young
SIDM00645	NCI-H1355	Non-Small Cell Lung Carcinoma	53	Male	Cytarabine	Antimetabolite	Other	3.78153	young
SIDM00645	NCI-H1355	Non-Small Cell Lung Carcinoma	53	Male	Nilotinib	ABL	ABL signaling	5.69628	young
SIDM00645	NCI-H1355	Non-Small Cell Lung Carcinoma	53	Male	MK-2206	AKT1, AKT2	PI3K/MTOR signaling	4.72289	young
SIDM00645	NCI-H1355	Non-Small Cell Lung Carcinoma	53	Male	Crizotinib	MET, ALK, ROS1	RTK signaling	2.41875	young
SIDM00645	NCI-H1355	Non-Small Cell Lung Carcinoma	53	Male	Irinotecan	TOP1	DNA replication	5.62001	young
SIDM00645	NCI-H1355	Non-Small Cell Lung Carcinoma	53	Male	GSK1904529A	IGF1R, IR	IGF1R signaling	4.32645	young
SIDM00645	NCI-H1355	Non-Small Cell Lung Carcinoma	53	Male	MK-1775	WEE1, PLK1	Cell cycle	1.38405	young
SIDM00645	NCI-H1355	Non-Small Cell Lung Carcinoma	53	Male	YK-4-279	RNA helicase A	Other	2.76718	young
SIDM00645	NCI-H1355	Non-Small Cell Lung Carcinoma	53	Male	Talazoparib	PARP1, PARP2	Genome integrity	5.75018	young
SIDM00645	NCI-H1355	Non-Small Cell Lung Carcinoma	53	Male	Epirubicin	Anthracycline	DNA replication	1.79617	young
SIDM00645	NCI-H1355	Non-Small Cell Lung Carcinoma	53	Male	Uprosertib	AKT1, AKT2, AKT3	PI3K/MTOR signaling	3.72447	young
SIDM00645	NCI-H1355	Non-Small Cell Lung Carcinoma	53	Male	GSK2606414	PERK	Metabolism	4.11125	young
SIDM00645	NCI-H1355	Non-Small Cell Lung Carcinoma	53	Male	Zoledronate		Unclassified	4.77558	young
SIDM00645	NCI-H1355	Non-Small Cell Lung Carcinoma	53	Male	Buparlisib	PI3Kalpha, PI3Kdelta, PI3Kbeta, PI3Kgamma	PI3K/MTOR signaling	1.1057	young
SIDM00645	NCI-H1355	Non-Small Cell Lung Carcinoma	53	Male	Telomerase Inhibitor IX	Telomerase	Genome integrity	1.08614	young
SIDM00645	NCI-H1355	Non-Small Cell Lung Carcinoma	53	Male	Pyridostatin	G-quadruplex stabiliser	DNA replication	2.99603	young
SIDM00645	NCI-H1355	Non-Small Cell Lung Carcinoma	53	Male	Uprosertib	AKT1, AKT2, AKT3	PI3K/MTOR signaling	3.88084	young
SIDM00645	NCI-H1355	Non-Small Cell Lung Carcinoma	53	Male	AZ6102	TNKS1, TNKS2	WNT signaling	4.89249	young
SIDM00645	NCI-H1355	Non-Small Cell Lung Carcinoma	53	Male	GSK591	PMRT5	Chromatin histone methylation	4.57731	young
SIDM00356	RERF-LC-KJ	Non-Small Cell Lung Carcinoma	78	Male	Cisplatin	DNA crosslinker	DNA replication	4.50527	old
SIDM00356	RERF-LC-KJ	Non-Small Cell Lung Carcinoma	78	Male	Cytarabine	Antimetabolite	Other	4.17444	old
SIDM00356	RERF-LC-KJ	Non-Small Cell Lung Carcinoma	78	Male	Nilotinib	ABL	ABL signaling	4.13534	old
SIDM00356	RERF-LC-KJ	Non-Small Cell Lung Carcinoma	78	Male	MK-2206	AKT1, AKT2	PI3K/MTOR signaling	2.95866	old
SIDM00356	RERF-LC-KJ	Non-Small Cell Lung Carcinoma	78	Male	Crizotinib	MET, ALK, ROS1	RTK signaling	3.73054	old
SIDM00356	RERF-LC-KJ	Non-Small Cell Lung Carcinoma	78	Male	Irinotecan	TOP1	DNA replication	3.66722	old
SIDM00356	RERF-LC-KJ	Non-Small Cell Lung Carcinoma	78	Male	GSK1904529A	IGF1R, IR	IGF1R signaling	3.66545	old
SIDM00356	RERF-LC-KJ	Non-Small Cell Lung Carcinoma	78	Male	MK-1775	WEE1, PLK1	Cell cycle	1.17023	old
SIDM00356	RERF-LC-KJ	Non-Small Cell Lung Carcinoma	78	Male	YK-4-279	RNA helicase A	Other	2.28944	old
SIDM00356	RERF-LC-KJ	Non-Small Cell Lung Carcinoma	78	Male	Talazoparib	PARP1, PARP2	Genome integrity	4.40886	old
SIDM00356	RERF-LC-KJ	Non-Small Cell Lung Carcinoma	78	Male	Uprosertib	AKT1, AKT2, AKT3	PI3K/MTOR signaling	2.80538	old
SIDM00356	RERF-LC-KJ	Non-Small Cell Lung Carcinoma	78	Male	GSK2606414	PERK	Metabolism	3.2458	old
SIDM00356	RERF-LC-KJ	Non-Small Cell Lung Carcinoma	78	Male	Zoledronate		Unclassified	4.18727	old
SIDM00356	RERF-LC-KJ	Non-Small Cell Lung Carcinoma	78	Male	Buparlisib	PI3Kalpha, PI3Kdelta, PI3Kbeta, PI3Kgamma	PI3K/MTOR signaling	0.005494	old
SIDM00356	RERF-LC-KJ	Non-Small Cell Lung Carcinoma	78	Male	Telomerase Inhibitor IX	Telomerase	Genome integrity	1.68162	old
SIDM00356	RERF-LC-KJ	Non-Small Cell Lung Carcinoma	78	Male	Pyridostatin	G-quadruplex stabiliser	DNA replication	3.67116	old
SIDM00356	RERF-LC-KJ	Non-Small Cell Lung Carcinoma	78	Male	Uprosertib	AKT1, AKT2, AKT3	PI3K/MTOR signaling	2.116	old
SIDM00356	RERF-LC-KJ	Non-Small Cell Lung Carcinoma	78	Male	AZ6102	TNKS1, TNKS2	WNT signaling	2.36665	old
SIDM00356	RERF-LC-KJ	Non-Small Cell Lung Carcinoma	78	Male	GSK591	PMRT5	Chromatin histone methylation	3.98794	old
SIDM00658	NCI-H1435	Non-Small Cell Lung Carcinoma	35	Female	Cisplatin	DNA crosslinker	DNA replication	4.5894	young
SIDM00658	NCI-H1435	Non-Small Cell Lung Carcinoma	35	Female	Cytarabine	Antimetabolite	Other	3.49729	young
SIDM00658	NCI-H1435	Non-Small Cell Lung Carcinoma	35	Female	Nilotinib	ABL	ABL signaling	4.0264	young
SIDM00658	NCI-H1435	Non-Small Cell Lung Carcinoma	35	Female	MK-2206	AKT1, AKT2	PI3K/MTOR signaling	4.47022	young
SIDM00658	NCI-H1435	Non-Small Cell Lung Carcinoma	35	Female	Crizotinib	MET, ALK, ROS1	RTK signaling	4.08581	young
SIDM00658	NCI-H1435	Non-Small Cell Lung Carcinoma	35	Female	Irinotecan	TOP1	DNA replication	5.19512	young
SIDM00658	NCI-H1435	Non-Small Cell Lung Carcinoma	35	Female	GSK1904529A	IGF1R, IR	IGF1R signaling	4.66157	young
SIDM00658	NCI-H1435	Non-Small Cell Lung Carcinoma	35	Female	MK-1775	WEE1, PLK1	Cell cycle	2.45638	young
SIDM00658	NCI-H1435	Non-Small Cell Lung Carcinoma	35	Female	YK-4-279	RNA helicase A	Other	5.30328	young
SIDM00658	NCI-H1435	Non-Small Cell Lung Carcinoma	35	Female	Talazoparib	PARP1, PARP2	Genome integrity	5.12183	young
SIDM00658	NCI-H1435	Non-Small Cell Lung Carcinoma	35	Female	Epirubicin	Anthracycline	DNA replication	2.12442	young
SIDM00658	NCI-H1435	Non-Small Cell Lung Carcinoma	35	Female	Uprosertib	AKT1, AKT2, AKT3	PI3K/MTOR signaling	4.04138	young
SIDM00658	NCI-H1435	Non-Small Cell Lung Carcinoma	35	Female	GSK2606414	PERK	Metabolism	4.63025	young
SIDM00658	NCI-H1435	Non-Small Cell Lung Carcinoma	35	Female	Zoledronate		Unclassified	3.51239	young
SIDM00658	NCI-H1435	Non-Small Cell Lung Carcinoma	35	Female	Docetaxel	Microtubule stabiliser	Mitosis	3.66597	young
SIDM00658	NCI-H1435	Non-Small Cell Lung Carcinoma	35	Female	Buparlisib	PI3Kalpha, PI3Kdelta, PI3Kbeta, PI3Kgamma	PI3K/MTOR signaling	3.33063	young
SIDM00658	NCI-H1435	Non-Small Cell Lung Carcinoma	35	Female	Telomerase Inhibitor IX	Telomerase	Genome integrity	2.85447	young
SIDM00658	NCI-H1435	Non-Small Cell Lung Carcinoma	35	Female	Pyridostatin	G-quadruplex stabiliser	DNA replication	3.47013	young
SIDM00658	NCI-H1435	Non-Small Cell Lung Carcinoma	35	Female	Uprosertib	AKT1, AKT2, AKT3	PI3K/MTOR signaling	3.37246	young
SIDM00658	NCI-H1435	Non-Small Cell Lung Carcinoma	35	Female	AZ6102	TNKS1, TNKS2	WNT signaling	3.66574	young
SIDM00658	NCI-H1435	Non-Small Cell Lung Carcinoma	35	Female	GSK591	PMRT5	Chromatin histone methylation	4.44219	young
SIDM00744	NCI-H1651	Non-Small Cell Lung Carcinoma	71	Male	Cisplatin	DNA crosslinker	DNA replication	1.60374	old
SIDM00744	NCI-H1651	Non-Small Cell Lung Carcinoma	71	Male	Cytarabine	Antimetabolite	Other	2.0597	old
SIDM00744	NCI-H1651	Non-Small Cell Lung Carcinoma	71	Male	Nilotinib	ABL	ABL signaling	3.93562	old
SIDM00744	NCI-H1651	Non-Small Cell Lung Carcinoma	71	Male	MK-2206	AKT1, AKT2	PI3K/MTOR signaling	4.35379	old
SIDM00744	NCI-H1651	Non-Small Cell Lung Carcinoma	71	Male	Crizotinib	MET, ALK, ROS1	RTK signaling	3.57335	old
SIDM00744	NCI-H1651	Non-Small Cell Lung Carcinoma	71	Male	Irinotecan	TOP1	DNA replication	1.395	old
SIDM00744	NCI-H1651	Non-Small Cell Lung Carcinoma	71	Male	GSK1904529A	IGF1R, IR	IGF1R signaling	2.69502	old
SIDM00744	NCI-H1651	Non-Small Cell Lung Carcinoma	71	Male	MK-1775	WEE1, PLK1	Cell cycle	0.213255	old
SIDM00744	NCI-H1651	Non-Small Cell Lung Carcinoma	71	Male	YK-4-279	RNA helicase A	Other	1.91118	old
SIDM00744	NCI-H1651	Non-Small Cell Lung Carcinoma	71	Male	Talazoparib	PARP1, PARP2	Genome integrity	0.851407	old
SIDM00744	NCI-H1651	Non-Small Cell Lung Carcinoma	71	Male	Uprosertib	AKT1, AKT2, AKT3	PI3K/MTOR signaling	3.20723	old
SIDM00744	NCI-H1651	Non-Small Cell Lung Carcinoma	71	Male	GSK2606414	PERK	Metabolism	3.6567	old
SIDM00744	NCI-H1651	Non-Small Cell Lung Carcinoma	71	Male	Zoledronate		Unclassified	3.81739	old
SIDM00744	NCI-H1651	Non-Small Cell Lung Carcinoma	71	Male	Buparlisib	PI3Kalpha, PI3Kdelta, PI3Kbeta, PI3Kgamma	PI3K/MTOR signaling	1.13509	old
SIDM00744	NCI-H1651	Non-Small Cell Lung Carcinoma	71	Male	Telomerase Inhibitor IX	Telomerase	Genome integrity	0.344538	old
SIDM00744	NCI-H1651	Non-Small Cell Lung Carcinoma	71	Male	Pyridostatin	G-quadruplex stabiliser	DNA replication	2.35242	old
SIDM00744	NCI-H1651	Non-Small Cell Lung Carcinoma	71	Male	Uprosertib	AKT1, AKT2, AKT3	PI3K/MTOR signaling	5.19257	old
SIDM00744	NCI-H1651	Non-Small Cell Lung Carcinoma	71	Male	AZ6102	TNKS1, TNKS2	WNT signaling	3.43327	old
SIDM00744	NCI-H1651	Non-Small Cell Lung Carcinoma	71	Male	GSK591	PMRT5	Chromatin histone methylation	4.3122	old
SIDM00756	NCI-H2009	Non-Small Cell Lung Carcinoma	68	Female	Cisplatin	DNA crosslinker	DNA replication	2.99363	old
SIDM00756	NCI-H2009	Non-Small Cell Lung Carcinoma	68	Female	Cytarabine	Antimetabolite	Other	1.50812	old
SIDM00756	NCI-H2009	Non-Small Cell Lung Carcinoma	68	Female	Nilotinib	ABL	ABL signaling	2.57644	old
SIDM00756	NCI-H2009	Non-Small Cell Lung Carcinoma	68	Female	MK-2206	AKT1, AKT2	PI3K/MTOR signaling	2.85235	old
SIDM00756	NCI-H2009	Non-Small Cell Lung Carcinoma	68	Female	Irinotecan	TOP1	DNA replication	0.948865	old
SIDM00756	NCI-H2009	Non-Small Cell Lung Carcinoma	68	Female	GSK1904529A	IGF1R, IR	IGF1R signaling	4.05228	old
SIDM00756	NCI-H2009	Non-Small Cell Lung Carcinoma	68	Female	YK-4-279	RNA helicase A	Other	1.92	old
SIDM00756	NCI-H2009	Non-Small Cell Lung Carcinoma	68	Female	Talazoparib	PARP1, PARP2	Genome integrity	2.15586	old
SIDM00756	NCI-H2009	Non-Small Cell Lung Carcinoma	68	Female	Buparlisib	PI3Kalpha, PI3Kdelta, PI3Kbeta, PI3Kgamma	PI3K/MTOR signaling	1.03704	old
SIDM00756	NCI-H2009	Non-Small Cell Lung Carcinoma	68	Female	Telomerase Inhibitor IX	Telomerase	Genome integrity	0.076935	old
SIDM00756	NCI-H2009	Non-Small Cell Lung Carcinoma	68	Female	Pyridostatin	G-quadruplex stabiliser	DNA replication	3.48443	old
SIDM00756	NCI-H2009	Non-Small Cell Lung Carcinoma	68	Female	Uprosertib	AKT1, AKT2, AKT3	PI3K/MTOR signaling	1.94406	old
SIDM00756	NCI-H2009	Non-Small Cell Lung Carcinoma	68	Female	AZ6102	TNKS1, TNKS2	WNT signaling	1.89918	old
SIDM00756	NCI-H2009	Non-Small Cell Lung Carcinoma	68	Female	GSK591	PMRT5	Chromatin histone methylation	4.39065	old
SIDM00494	ABC-1	Non-Small Cell Lung Carcinoma	47	Male	Crizotinib	MET, ALK, ROS1	RTK signaling	5.61093	young
SIDM00494	ABC-1	Non-Small Cell Lung Carcinoma	47	Male	Irinotecan	TOP1	DNA replication	2.47926	young
SIDM00494	ABC-1	Non-Small Cell Lung Carcinoma	47	Male	GSK1904529A	IGF1R, IR	IGF1R signaling	5.42323	young
SIDM00494	ABC-1	Non-Small Cell Lung Carcinoma	47	Male	Uprosertib	AKT1, AKT2, AKT3	PI3K/MTOR signaling	4.79054	young
SIDM00494	ABC-1	Non-Small Cell Lung Carcinoma	47	Male	GSK2606414	PERK	Metabolism	6.15057	young
SIDM00494	ABC-1	Non-Small Cell Lung Carcinoma	47	Male	Zoledronate		Unclassified	5.20898	young
SIDM00494	ABC-1	Non-Small Cell Lung Carcinoma	47	Male	Docetaxel	Microtubule stabiliser	Mitosis	2.44855	young
SIDM00709	NCI-H2085	Non-Small Cell Lung Carcinoma	45	Male	Cisplatin	DNA crosslinker	DNA replication	4.60755	young
SIDM00709	NCI-H2085	Non-Small Cell Lung Carcinoma	45	Male	Cytarabine	Antimetabolite	Other	4.09538	young
SIDM00709	NCI-H2085	Non-Small Cell Lung Carcinoma	45	Male	Nilotinib	ABL	ABL signaling	4.37278	young
SIDM00709	NCI-H2085	Non-Small Cell Lung Carcinoma	45	Male	MK-2206	AKT1, AKT2	PI3K/MTOR signaling	3.79257	young
SIDM00709	NCI-H2085	Non-Small Cell Lung Carcinoma	45	Male	Crizotinib	MET, ALK, ROS1	RTK signaling	4.05173	young
SIDM00709	NCI-H2085	Non-Small Cell Lung Carcinoma	45	Male	Irinotecan	TOP1	DNA replication	4.87762	young
SIDM00709	NCI-H2085	Non-Small Cell Lung Carcinoma	45	Male	GSK1904529A	IGF1R, IR	IGF1R signaling	5.26934	young
SIDM00709	NCI-H2085	Non-Small Cell Lung Carcinoma	45	Male	MK-1775	WEE1, PLK1	Cell cycle	1.77329	young
SIDM00709	NCI-H2085	Non-Small Cell Lung Carcinoma	45	Male	YK-4-279	RNA helicase A	Other	4.52377	young
SIDM00709	NCI-H2085	Non-Small Cell Lung Carcinoma	45	Male	Talazoparib	PARP1, PARP2	Genome integrity	5.11699	young
SIDM00709	NCI-H2085	Non-Small Cell Lung Carcinoma	45	Male	Epirubicin	Anthracycline	DNA replication	1.06672	young
SIDM00709	NCI-H2085	Non-Small Cell Lung Carcinoma	45	Male	Uprosertib	AKT1, AKT2, AKT3	PI3K/MTOR signaling	2.94114	young
SIDM00709	NCI-H2085	Non-Small Cell Lung Carcinoma	45	Male	GSK2606414	PERK	Metabolism	4.78124	young
SIDM00709	NCI-H2085	Non-Small Cell Lung Carcinoma	45	Male	Zoledronate		Unclassified	4.40863	young
SIDM00709	NCI-H2085	Non-Small Cell Lung Carcinoma	45	Male	Buparlisib	PI3Kalpha, PI3Kdelta, PI3Kbeta, PI3Kgamma	PI3K/MTOR signaling	2.40197	young
SIDM00709	NCI-H2085	Non-Small Cell Lung Carcinoma	45	Male	Telomerase Inhibitor IX	Telomerase	Genome integrity	0.634788	young
SIDM00709	NCI-H2085	Non-Small Cell Lung Carcinoma	45	Male	Pyridostatin	G-quadruplex stabiliser	DNA replication	4.16944	young
SIDM00709	NCI-H2085	Non-Small Cell Lung Carcinoma	45	Male	Uprosertib	AKT1, AKT2, AKT3	PI3K/MTOR signaling	4.20043	young
SIDM00709	NCI-H2085	Non-Small Cell Lung Carcinoma	45	Male	AZ6102	TNKS1, TNKS2	WNT signaling	2.30681	young
SIDM00709	NCI-H2085	Non-Small Cell Lung Carcinoma	45	Male	GSK591	PMRT5	Chromatin histone methylation	5.4962	young
SIDM00339	LXF-289	Non-Small Cell Lung Carcinoma	63	Male	Cisplatin	DNA crosslinker	DNA replication	3.97809	old
SIDM00339	LXF-289	Non-Small Cell Lung Carcinoma	63	Male	Cytarabine	Antimetabolite	Other	0.32578	old
SIDM00339	LXF-289	Non-Small Cell Lung Carcinoma	63	Male	Nilotinib	ABL	ABL signaling	2.77352	old
SIDM00339	LXF-289	Non-Small Cell Lung Carcinoma	63	Male	MK-2206	AKT1, AKT2	PI3K/MTOR signaling	1.89796	old
SIDM00339	LXF-289	Non-Small Cell Lung Carcinoma	63	Male	Crizotinib	MET, ALK, ROS1	RTK signaling	3.31083	old
SIDM00339	LXF-289	Non-Small Cell Lung Carcinoma	63	Male	Irinotecan	TOP1	DNA replication	2.57253	old
SIDM00339	LXF-289	Non-Small Cell Lung Carcinoma	63	Male	GSK1904529A	IGF1R, IR	IGF1R signaling	4.03012	old
SIDM00339	LXF-289	Non-Small Cell Lung Carcinoma	63	Male	YK-4-279	RNA helicase A	Other	2.53192	old
SIDM00339	LXF-289	Non-Small Cell Lung Carcinoma	63	Male	Talazoparib	PARP1, PARP2	Genome integrity	3.24882	old
SIDM00339	LXF-289	Non-Small Cell Lung Carcinoma	63	Male	Uprosertib	AKT1, AKT2, AKT3	PI3K/MTOR signaling	2.26663	old
SIDM00339	LXF-289	Non-Small Cell Lung Carcinoma	63	Male	GSK2606414	PERK	Metabolism	2.81437	old
SIDM00339	LXF-289	Non-Small Cell Lung Carcinoma	63	Male	Zoledronate		Unclassified	3.19596	old
SIDM00339	LXF-289	Non-Small Cell Lung Carcinoma	63	Male	Buparlisib	PI3Kalpha, PI3Kdelta, PI3Kbeta, PI3Kgamma	PI3K/MTOR signaling	0.841612	old
SIDM00339	LXF-289	Non-Small Cell Lung Carcinoma	63	Male	Telomerase Inhibitor IX	Telomerase	Genome integrity	0.013736	old
SIDM00339	LXF-289	Non-Small Cell Lung Carcinoma	63	Male	Pyridostatin	G-quadruplex stabiliser	DNA replication	2.5277	old
SIDM00339	LXF-289	Non-Small Cell Lung Carcinoma	63	Male	Uprosertib	AKT1, AKT2, AKT3	PI3K/MTOR signaling	2.03796	old
SIDM00339	LXF-289	Non-Small Cell Lung Carcinoma	63	Male	AZ6102	TNKS1, TNKS2	WNT signaling	1.3327	old
SIDM00339	LXF-289	Non-Small Cell Lung Carcinoma	63	Male	GSK591	PMRT5	Chromatin histone methylation	4.21887	old
SIDM00743	NCI-H1666	Non-Small Cell Lung Carcinoma	50	Female	Cisplatin	DNA crosslinker	DNA replication	6.23311	young
SIDM00743	NCI-H1666	Non-Small Cell Lung Carcinoma	50	Female	Cytarabine	Antimetabolite	Other	3.52558	young
SIDM00743	NCI-H1666	Non-Small Cell Lung Carcinoma	50	Female	Nilotinib	ABL	ABL signaling	6.02349	young
SIDM00743	NCI-H1666	Non-Small Cell Lung Carcinoma	50	Female	MK-2206	AKT1, AKT2	PI3K/MTOR signaling	3.00627	young
SIDM00743	NCI-H1666	Non-Small Cell Lung Carcinoma	50	Female	Crizotinib	MET, ALK, ROS1	RTK signaling	5.28377	young
SIDM00743	NCI-H1666	Non-Small Cell Lung Carcinoma	50	Female	Irinotecan	TOP1	DNA replication	3.65107	young
SIDM00743	NCI-H1666	Non-Small Cell Lung Carcinoma	50	Female	GSK1904529A	IGF1R, IR	IGF1R signaling	6.55593	young
SIDM00743	NCI-H1666	Non-Small Cell Lung Carcinoma	50	Female	MK-1775	WEE1, PLK1	Cell cycle	2.20589	young
SIDM00743	NCI-H1666	Non-Small Cell Lung Carcinoma	50	Female	YK-4-279	RNA helicase A	Other	4.15369	young
SIDM00743	NCI-H1666	Non-Small Cell Lung Carcinoma	50	Female	Talazoparib	PARP1, PARP2	Genome integrity	4.63065	young
SIDM00743	NCI-H1666	Non-Small Cell Lung Carcinoma	50	Female	Uprosertib	AKT1, AKT2, AKT3	PI3K/MTOR signaling	3.18603	young
SIDM00743	NCI-H1666	Non-Small Cell Lung Carcinoma	50	Female	GSK2606414	PERK	Metabolism	6.217	young
SIDM00743	NCI-H1666	Non-Small Cell Lung Carcinoma	50	Female	Zoledronate		Unclassified	5.26707	young
SIDM00743	NCI-H1666	Non-Small Cell Lung Carcinoma	50	Female	Buparlisib	PI3Kalpha, PI3Kdelta, PI3Kbeta, PI3Kgamma	PI3K/MTOR signaling	1.03633	young
SIDM00743	NCI-H1666	Non-Small Cell Lung Carcinoma	50	Female	Telomerase Inhibitor IX	Telomerase	Genome integrity	2.28506	young
SIDM00743	NCI-H1666	Non-Small Cell Lung Carcinoma	50	Female	Pyridostatin	G-quadruplex stabiliser	DNA replication	4.65579	young
SIDM00743	NCI-H1666	Non-Small Cell Lung Carcinoma	50	Female	Uprosertib	AKT1, AKT2, AKT3	PI3K/MTOR signaling	3.45452	young
SIDM00743	NCI-H1666	Non-Small Cell Lung Carcinoma	50	Female	AZ6102	TNKS1, TNKS2	WNT signaling	1.97666	young
SIDM00743	NCI-H1666	Non-Small Cell Lung Carcinoma	50	Female	GSK591	PMRT5	Chromatin histone methylation	6.20099	young
SIDM00361	PC-3_[JPC-3]	Non-Small Cell Lung Carcinoma	48	Female	Cisplatin	DNA crosslinker	DNA replication	5.3499	young
SIDM00361	PC-3_[JPC-3]	Non-Small Cell Lung Carcinoma	48	Female	Cytarabine	Antimetabolite	Other	1.90392	young
SIDM00361	PC-3_[JPC-3]	Non-Small Cell Lung Carcinoma	48	Female	Nilotinib	ABL	ABL signaling	5.55888	young
SIDM00361	PC-3_[JPC-3]	Non-Small Cell Lung Carcinoma	48	Female	MK-2206	AKT1, AKT2	PI3K/MTOR signaling	4.92894	young
SIDM00361	PC-3_[JPC-3]	Non-Small Cell Lung Carcinoma	48	Female	Irinotecan	TOP1	DNA replication	1.41953	young
SIDM00361	PC-3_[JPC-3]	Non-Small Cell Lung Carcinoma	48	Female	GSK1904529A	IGF1R, IR	IGF1R signaling	4.60673	young
SIDM00361	PC-3_[JPC-3]	Non-Small Cell Lung Carcinoma	48	Female	MK-1775	WEE1, PLK1	Cell cycle	0.999124	young
SIDM00361	PC-3_[JPC-3]	Non-Small Cell Lung Carcinoma	48	Female	YK-4-279	RNA helicase A	Other	3.89138	young
SIDM00361	PC-3_[JPC-3]	Non-Small Cell Lung Carcinoma	48	Female	Talazoparib	PARP1, PARP2	Genome integrity	4.12468	young
SIDM00361	PC-3_[JPC-3]	Non-Small Cell Lung Carcinoma	48	Female	Epirubicin	Anthracycline	DNA replication	0.722975	young
SIDM00361	PC-3_[JPC-3]	Non-Small Cell Lung Carcinoma	48	Female	Buparlisib	PI3Kalpha, PI3Kdelta, PI3Kbeta, PI3Kgamma	PI3K/MTOR signaling	1.50162	young
SIDM00361	PC-3_[JPC-3]	Non-Small Cell Lung Carcinoma	48	Female	Telomerase Inhibitor IX	Telomerase	Genome integrity	0.284024	young
SIDM00361	PC-3_[JPC-3]	Non-Small Cell Lung Carcinoma	48	Female	Pyridostatin	G-quadruplex stabiliser	DNA replication	3.89542	young
SIDM00361	PC-3_[JPC-3]	Non-Small Cell Lung Carcinoma	48	Female	Uprosertib	AKT1, AKT2, AKT3	PI3K/MTOR signaling	6.27397	young
SIDM00361	PC-3_[JPC-3]	Non-Small Cell Lung Carcinoma	48	Female	AZ6102	TNKS1, TNKS2	WNT signaling	3.92712	young
SIDM00361	PC-3_[JPC-3]	Non-Small Cell Lung Carcinoma	48	Female	GSK591	PMRT5	Chromatin histone methylation	4.82252	young
SIDM00746	NCI-H1648	Non-Small Cell Lung Carcinoma	39	Male	Cisplatin	DNA crosslinker	DNA replication	3.44851	young
SIDM00746	NCI-H1648	Non-Small Cell Lung Carcinoma	39	Male	Cytarabine	Antimetabolite	Other	3.66785	young
SIDM00746	NCI-H1648	Non-Small Cell Lung Carcinoma	39	Male	Nilotinib	ABL	ABL signaling	3.1344	young
SIDM00746	NCI-H1648	Non-Small Cell Lung Carcinoma	39	Male	MK-2206	AKT1, AKT2	PI3K/MTOR signaling	1.20712	young
SIDM00746	NCI-H1648	Non-Small Cell Lung Carcinoma	39	Male	Irinotecan	TOP1	DNA replication	0.840055	young
SIDM00746	NCI-H1648	Non-Small Cell Lung Carcinoma	39	Male	GSK1904529A	IGF1R, IR	IGF1R signaling	5.0687	young
SIDM00746	NCI-H1648	Non-Small Cell Lung Carcinoma	39	Male	YK-4-279	RNA helicase A	Other	0.999372	young
SIDM00746	NCI-H1648	Non-Small Cell Lung Carcinoma	39	Male	Talazoparib	PARP1, PARP2	Genome integrity	2.90672	young
SIDM00746	NCI-H1648	Non-Small Cell Lung Carcinoma	39	Male	Telomerase Inhibitor IX	Telomerase	Genome integrity	0.090716	young
SIDM00746	NCI-H1648	Non-Small Cell Lung Carcinoma	39	Male	Pyridostatin	G-quadruplex stabiliser	DNA replication	4.38199	young
SIDM00746	NCI-H1648	Non-Small Cell Lung Carcinoma	39	Male	Uprosertib	AKT1, AKT2, AKT3	PI3K/MTOR signaling	1.44758	young
SIDM00746	NCI-H1648	Non-Small Cell Lung Carcinoma	39	Male	AZ6102	TNKS1, TNKS2	WNT signaling	2.55752	young
SIDM00746	NCI-H1648	Non-Small Cell Lung Carcinoma	39	Male	GSK591	PMRT5	Chromatin histone methylation	5.32921	young
SIDM00702	NCI-H2122	Non-Small Cell Lung Carcinoma	46	Female	Cisplatin	DNA crosslinker	DNA replication	3.49971	young
SIDM00702	NCI-H2122	Non-Small Cell Lung Carcinoma	46	Female	Cytarabine	Antimetabolite	Other	1.47212	young
SIDM00702	NCI-H2122	Non-Small Cell Lung Carcinoma	46	Female	Nilotinib	ABL	ABL signaling	2.32755	young
SIDM00702	NCI-H2122	Non-Small Cell Lung Carcinoma	46	Female	MK-2206	AKT1, AKT2	PI3K/MTOR signaling	1.84153	young
SIDM00702	NCI-H2122	Non-Small Cell Lung Carcinoma	46	Female	Crizotinib	MET, ALK, ROS1	RTK signaling	1.07949	young
SIDM00702	NCI-H2122	Non-Small Cell Lung Carcinoma	46	Female	Irinotecan	TOP1	DNA replication	2.0741	young
SIDM00702	NCI-H2122	Non-Small Cell Lung Carcinoma	46	Female	GSK1904529A	IGF1R, IR	IGF1R signaling	3.73861	young
SIDM00702	NCI-H2122	Non-Small Cell Lung Carcinoma	46	Female	Talazoparib	PARP1, PARP2	Genome integrity	3.57811	young
SIDM00702	NCI-H2122	Non-Small Cell Lung Carcinoma	46	Female	Epirubicin	Anthracycline	DNA replication	0.352681	young
SIDM00702	NCI-H2122	Non-Small Cell Lung Carcinoma	46	Female	Uprosertib	AKT1, AKT2, AKT3	PI3K/MTOR signaling	1.04851	young
SIDM00702	NCI-H2122	Non-Small Cell Lung Carcinoma	46	Female	GSK2606414	PERK	Metabolism	2.01512	young
SIDM00702	NCI-H2122	Non-Small Cell Lung Carcinoma	46	Female	Zoledronate		Unclassified	3.15838	young
SIDM00702	NCI-H2122	Non-Small Cell Lung Carcinoma	46	Female	Buparlisib	PI3Kalpha, PI3Kdelta, PI3Kbeta, PI3Kgamma	PI3K/MTOR signaling	0.257945	young
SIDM00702	NCI-H2122	Non-Small Cell Lung Carcinoma	46	Female	Pyridostatin	G-quadruplex stabiliser	DNA replication	2.85265	young
SIDM00702	NCI-H2122	Non-Small Cell Lung Carcinoma	46	Female	Uprosertib	AKT1, AKT2, AKT3	PI3K/MTOR signaling	1.53251	young
SIDM00702	NCI-H2122	Non-Small Cell Lung Carcinoma	46	Female	AZ6102	TNKS1, TNKS2	WNT signaling	1.93098	young
SIDM00702	NCI-H2122	Non-Small Cell Lung Carcinoma	46	Female	GSK591	PMRT5	Chromatin histone methylation	2.99335	young
SIDM01069	HCC-44	Non-Small Cell Lung Carcinoma	54	Female	Cisplatin	DNA crosslinker	DNA replication	2.30026	young
SIDM01069	HCC-44	Non-Small Cell Lung Carcinoma	54	Female	Cytarabine	Antimetabolite	Other	1.20246	young
SIDM01069	HCC-44	Non-Small Cell Lung Carcinoma	54	Female	Nilotinib	ABL	ABL signaling	4.32146	young
SIDM01069	HCC-44	Non-Small Cell Lung Carcinoma	54	Female	MK-2206	AKT1, AKT2	PI3K/MTOR signaling	2.49107	young
SIDM01069	HCC-44	Non-Small Cell Lung Carcinoma	54	Female	Crizotinib	MET, ALK, ROS1	RTK signaling	3.92628	young
SIDM01069	HCC-44	Non-Small Cell Lung Carcinoma	54	Female	Irinotecan	TOP1	DNA replication	3.13138	young
SIDM01069	HCC-44	Non-Small Cell Lung Carcinoma	54	Female	GSK1904529A	IGF1R, IR	IGF1R signaling	4.6181	young
SIDM01069	HCC-44	Non-Small Cell Lung Carcinoma	54	Female	MK-1775	WEE1, PLK1	Cell cycle	0.315047	young
SIDM01069	HCC-44	Non-Small Cell Lung Carcinoma	54	Female	YK-4-279	RNA helicase A	Other	1.35668	young
SIDM01069	HCC-44	Non-Small Cell Lung Carcinoma	54	Female	Talazoparib	PARP1, PARP2	Genome integrity	3.37451	young
SIDM01069	HCC-44	Non-Small Cell Lung Carcinoma	54	Female	Uprosertib	AKT1, AKT2, AKT3	PI3K/MTOR signaling	2.4931	young
SIDM01069	HCC-44	Non-Small Cell Lung Carcinoma	54	Female	GSK2606414	PERK	Metabolism	3.58778	young
SIDM01069	HCC-44	Non-Small Cell Lung Carcinoma	54	Female	Zoledronate		Unclassified	3.83266	young
SIDM01069	HCC-44	Non-Small Cell Lung Carcinoma	54	Female	Buparlisib	PI3Kalpha, PI3Kdelta, PI3Kbeta, PI3Kgamma	PI3K/MTOR signaling	0.421158	young
SIDM01069	HCC-44	Non-Small Cell Lung Carcinoma	54	Female	Telomerase Inhibitor IX	Telomerase	Genome integrity	0.157958	young
SIDM01069	HCC-44	Non-Small Cell Lung Carcinoma	54	Female	Pyridostatin	G-quadruplex stabiliser	DNA replication	3.29507	young
SIDM01069	HCC-44	Non-Small Cell Lung Carcinoma	54	Female	Uprosertib	AKT1, AKT2, AKT3	PI3K/MTOR signaling	1.29904	young
SIDM01069	HCC-44	Non-Small Cell Lung Carcinoma	54	Female	AZ6102	TNKS1, TNKS2	WNT signaling	2.3696	young
SIDM01069	HCC-44	Non-Small Cell Lung Carcinoma	54	Female	GSK591	PMRT5	Chromatin histone methylation	4.06666	young

## Sheet: Table S7
Table S7: A complete list of genes in immunosenescence gene set(ISGS)
Gene Symbol	Category	Immunosenescence description	PMID
TPP2	Protein Coding	TPP2 deficiency is the first primary immunodeficiency linking premature immunosenescence to severe autoimmunity.	25414442
TNFRSF11B	Protein Coding	Osteoprotegerin together with inflammation and immunosenescence in HIV positive patients could affect bone and vascular system and could be considered as a possible common link between these two diseases.Furthermore, new soluble markers including the RANK (Receptor activator of nuclear factor kappa-B)/RANKL (Receptor activator of nuclear factor kappa-B ligand)/OPG (Osteoprotegerin) axis, a member…	26913505
TNFRSF11B	Protein Coding	Recent studies have introduced the hypothesis that chronic inflammation, immune activation, and immunosenescence might contribute to the endothelial activation/dysfunction with consequent atherosclerosis in the setting of HIV infection.Furthermore, new soluble markers including osteoprotegerin (OPG), member of the TNF superfamily, have been shown to be involved in the development and progression …	25374442
KL	Protein Coding	Therefore, klotho protein could be considered as a protective factor against immunosenescent-like phenotype in monocytes an issue relevant to many immune disorders.	28478304
IL6	Protein Coding	We conclude that CHF patients show a higher degree of immunosenescence than age-matched healthy controls. T-lymphocyte differentiation and IL-6 levels are increased in patients with an advanced clinical status and may contribute to disease impairment through a compromised adaptive immune response due to accelerated aging of their immune system.	24801091
IL6	Protein Coding	Increased level of IL6 was another marker of immunosenescence in acute-rejection-free elderly recipients.	20060852
NCAM1	Protein Coding	Our findings are in line with the general conception of neovascular AMD as a degene-rative disease of the macula and within that framework, immunosenescence as a contributing or an accompany-ing factor may not come as a surprise. Neurodegene-ration and inflammation lead to drusen formation in AMD which precedes formation of the new choroidal vessels that defines neovascular AMD.	29165313
NCAM1	Protein Coding	More recently, a separate and less well-characterized monocyte subpopulation has been described which is characterized by the expression of the neural cell adhesion molecule CD56.One major finding of the present study is the strong expansion of the CD14bright/CD56+ monocyte subset with increasing age in healthy controls. The aging process is associated with age-related changes in the immune syste…	24286519
CD28	Protein Coding	Telomere length measurement and determination of immunosenescence-related markers (CD28, CD45RO, CD45RA, interferon-γ and interleukin-4) in skin-homing T cells expressing the cutaneous lymphocyte antigen: indication of a non-ageing T-cell subset	12709014
CD28	Protein Coding	Repopulating CD8(+) T cells were mainly of immunosenescent CD28(-)CD8(+) phenotype	18211507
CD28	Protein Coding	These findings are consistent with the hypothesis that apoptosis plays a key role in the age-related decline of CD28 expression and hence in immunosenescence.	14642527
CD28	Protein Coding	The expression of the co-stimulatory molecule CD28 and death receptor CD95 on T cells, which change with age, are considered as important immunological parameters of immunosenescence.	20137575
CD28	Protein Coding	Immunosenescence is believed to contribute to increase susceptibility to infectious diseases and cancer in the elderly, and is caused mainly by changes in the T cell compartment.To determine T cell susceptibility to apoptosis via CD95/CD95-L interactions with increasing age, cells were challenged with CD95-L transfected CHO cells at various PD. Increased death was observed as they aged, which cor…	11772513
TNF	Protein Coding	Our results provide evidence for a genetic basis of the premature immunosenescence of RA patients and highlight its potential role in clinical outcome after TNFα blockade.	25510954
PFN1	Protein Coding	SELDI-TOF-MS ProteinChip array profiling of T-cell clones propagated in long-term culture identifies human profilin-1 as a potential bio-marker of immunosenescence.	17550585
B3GAT1	Protein Coding	Proportion of CD4 T cells expressing immunosenescence marker CD57 were highest in the central memory compartment (median, 24.9%), and least in the effector memory compartment (median, 4.75%).	22310831
B3GAT1	Protein Coding	The immunopathogenic mechanisms leading to psoriasis remain unresolved. CD57 is a marker of replicative inability and immunosenescence on CD8+ T cells and the proportion of CD57 expressing CD8+ T cells is increased in a number of inflammatory conditions.	23468834
IL7	Protein Coding	Immunosenescence and vaccination of the elderly II. New strategies to restore age-related immune impairment..IL-7 protects both B and T lymphocytes, but IL-2, IL-10, keratinocyte growth factor, thymic stromal lymphopoietin, as well as leptin and growth hormone also have a stimulatory effect on thymopoiesis.	20038483
TSLP	Protein Coding	The reversing of immunosenescence could be achieved by improving immune responses or altering vaccine formulation..IL-7 protects both B and T lymphocytes, but IL-2, IL-10, keratinocyte growth factor, thymic stromal lymphopoietin, as well as leptin and growth hormone also have a stimulatory effect on thymopoiesis.	20038483
IL7R	Protein Coding	Loss of CD127 & increased immunosenescence of T cell subsets in HIV infected individuals.Perturbation in IL-7 levels and expression pattern of IL-7Rα (CD127) expression are believed to be skewed in HIV infection, at least partly leading to the loss of T cell subset balance.	22310831
KIR3DL1	Protein Coding	Investigation of KIR diversity in immunosenescence and longevity within the Irish population.The cytolytic activity of NK cells is controlled by an array of activating and inhibitory cell surface receptors, including the killer cell immunoglobulin-like receptors (KIRs).	15288696
PDCD1	Protein Coding	The dysregulated immune response to CMV constitutes a major force driving T cell immunosenescence and growing evidence suggests that it is not a benign virus in old age. We show here that the PD-1/L pathway defines a reversible defect in CMV specific CD8(+) T cell proliferative responses in both young and old individuals. Therefore, reinvigorating CMV-specific CD8+ T cell functions could allow be…	23220495
SESN1	Protein Coding	Transduction of shSesn1, shSesn2 or shSesn3 in Tsen cells resulted in broad functional reversal of senescence, including enhanced cell proliferation and telomerase activity,diminished DNA damage foci,re-expression of the TCR signalosome components Lck and Zap70 (Fig. 1f and data not shown) and of the co-stimulatory receptors CD27 and CD28 (Fig. 1g) compared to shCtrl transduction.	28114291
TERT	Protein Coding	Furthermore, hTERT transduction did not protect CTLs from immunosenescence, because the HPV16 E7-specific, hTERT-transduced CTL clone showed a decreased functional activity on prolonged culture.	16002425
TERT	Protein Coding	Based on these observations, the main question is whether telomere attrition and reduced telomerase up-regulation contributes to immunosenescence. This issue has been investigated by inducing ectopical expression of h-TERT through retroviral infection [93,94]. Although some contradictory results have been reported, most reports suggest that telomerase has the ability to extend replicative lifespa…	20213664
IL2	Protein Coding	The aim of the present work was to study the IL-2 and IL-6 cytokine signalling and activation induced cell death (AICD) in T cells of elderly subjects of various ages and from various European countries. These experiments were performed in the frame of European Community financed project called ZINCAGE "Nutritional zinc, oxidative stress and immunosenescence: biochemical, genetic and lifestyle im…	18249079
IL2	Protein Coding	These data suggest that DNA methylation at the IL2 locus in CD4(+) T cells is coupled to immunosenescence and plays a critical role in the broad dysfunction that occurs in polyclonal T cells during HIV-1 infection.	25001463
IL2	Protein Coding	Immunosenescence is the deterioration of the immune response associated with aging. It is characterized mainly by a defective T cell response, but includes changes in the number and function of other cells of the innate immune system.Age-associated alterations in the number and function of NK cells have been reported. There is a general consensus that a progressive increase in the percentage of N…	10689137
CD40LG	Protein Coding	However, activation by means of PMA and/or ionomycin was preserved both in T cells (CD40L expression) and in B cells (CD23 expression). These results indicate that a defective T-dependent B cell activation related to defective T cell activation located between surface membrane and PKC/ionomycin function is an intrinsic characteristic of immunosenescence.	10363788
CX3CR1	Protein Coding	One of the main characteristics of immunosenescence is the expansion of CD4(+)CD28(-) T cells in the blood.In this study, we investigate the potential contribution of these cells to disease processes in a subgroup of multiple sclerosis (MS) and rheumatoid arthritis (RA) patients. Characterization of CD4(+)CD28(-) T cells in patients and healthy controls reveals that they have an inflammation-seek…	22123179
IDO1	Protein Coding	Thus, increased IDO activity might be a mechanism involved in the decline of T cell responses in immunosenescence.	16513157
CX3CL1	Protein Coding	CD4+CD28− T cells are characteristic of immunosenescence. ► CD4+CD28− T cells are cytotoxic after polyclonal or antigen-specific stimulation. ► CD4+CD28− T cells are effector-memory T cells which express CX3CR1. ► Fractalkine (CX3CL1) is upregulated in the CSF and brain of MS patients. ► CD4+CD28− T cells infiltrate the inflamed brain lesions of MS patients.	22123179
SELL	Protein Coding	Interestingly, the association between expression of the adhesion molecule CD62L (L-selectin) on naïve and central memory T cells and the formation of antigen-specific antibodies differed significantly between younger and elder donors. This finding corresponds well with the observation made previously that CD62L gene ablation in animals alters the formation of antigen-specific antibodies. We sugg…	23571167
CD69	Protein Coding	Immunosenescence is the deterioration of the immune response associated with aging. It is characterized mainly by a defective T cell response, but includes changes in the number and function of other cells of the innate immune system. Age-associated alterations in the number and function of NK cells have been reported. There is a general consensus that a progressive increase in the percentage of …	10689137
CD69	Protein Coding	The age-associated reduction in PMA-stimulated CD69 expression may occur either at or distal to PKC activation. Such a decrease may contribute to the age-associated impairments in PMN function that contribute, in turn, to immunosenescence.	10464057
CD69	Protein Coding	Immunosenescence is a process that primarily affects the T cell compartment of the immune system, although age-associated immunological alterations have also been demonstrated in the NK cell phenotype and function. A significant expansion in the number of NK cells is found in aging. The NK cytotoxic capacity of total peripheral blood lymphocytes is also well preserved, not only in healthy elderly…	10363791
JAK2	Protein Coding	Jurkat T cells exposed to 4 pg/ml E(2) expressed significantly diminished activation signalling proteins, correlating with reduced IL-2 production. Lower signalling protein levels appear to result from decreased CD3-zeta, JAK2, and JAK3 gene expressions. These findings may provide a molecular basis for immunosenescence associated with the postmenopausal state.	19265538
STAT3	Protein Coding	Aging is associated with changes in the immune response which are collectively called immunosenescence. There is also a signalling defect for STAT3 and STAT5 activation in T cells under IL-6 stimulation with aging and the zinc supplementation could potentiate only the STAT5 activation in the age-group 90 years and over.	18249079
JAK3	Protein Coding	Jurkat T cells exposed to 4 pg/ml E(2) expressed significantly diminished activation signalling proteins, correlating with reduced IL-2 production. Lower signalling protein levels appear to result from decreased CD3-zeta, JAK2, and JAK3 gene expressions. These findings may provide a molecular basis for immunosenescence associated with the postmenopausal state.	19265538
FAS	Protein Coding	Apoptosis plays a crucial role in immunosenescence, as also evidenced by the increased expression of Fas in lymphocytes from aged people.	11965496
CD247	Protein Coding	Jurkat T cells exposed to 4 pg/ml E(2) expressed significantly diminished activation signalling proteins, correlating with reduced IL-2 production. Lower signalling protein levels appear to result from decreased CD3-zeta, JAK2, and JAK3 gene expressions. These findings may provide a molecular basis for immunosenescence associated with the postmenopausal state.	19265538
IFNG	Protein Coding	Another subset of T cells that expresses the NK receptors is the alpha-galactosyl-ceramide specific T cell subset defined by the expression of canonical Valpha24JalphaQ TCR, recognition of CD1d and secretion of high amounts of IL-4 and IFN-gamma. However, the changes observed in the expression of NK-R on T cells associated to immunosenescence can not be attributed to expansion of this particular …	11164462
IFNG	Protein Coding	We investigated whether healthy young (age ≤ 40) and elderly (age ≥ 65) people infected with cytomegalovirus (CMV) had similar levels of CD8+ T cell cytokine production and proliferation in response to an immunodominant CMV pp65 peptide pool given the role of CD8+ T cells in controlling viral infection and the association of CMV with immunosenescence. Plus, we determined the effects of aging and …	23280240
TLR8	Protein Coding	Paramount to our understanding of immunosenescence and to therapeutic intervention is a detailed understanding of specific cell types responding and the mechanism(s) of signal transduction. Traditional studies of immune responses through imaging of primary cells and surveying cell markers by FACS or immunoblot have advanced our understanding significantly, however, these studies are generally lim…	22525943
TLR8	Protein Coding	We evaluated TLR function in primary human dendritic cells (DCs) from 104 young (age 21-30 y) and older (> or =65 y) individuals. We used multicolor flow cytometry and intracellular cytokine staining of myeloid DCs (mDCs) and plasmacytoid DCs (pDCs) and found substantial decreases in older compared with young individuals in TNF-alpha, IL-6, and/or IL-12 (p40) production in mDCs and in TNF-alpha a…	20100933
FASLG	Protein Coding	FasL-induced downregulation of CD28 expression on jurkat cells in vitro is associated with activation of caspases.These findings are consistent with the hypothesis that apoptosis plays a key role in the age-related decline of CD28 expression and hence in immunosenescence.	14642527
FASLG	Protein Coding	Apoptosis plays a crucial role in immunosenescence, as also evidenced by the increased expression of Fas in lymphocytes from aged people. However, little is known about the genetic regulation of Fas and its ligand, FasL. We have studied their polymorphisms in 50 centenarians and 86 young donors living in Northern Italy.	11965496
TLR7	Protein Coding	Paramount to our understanding of immunosenescence and to therapeutic intervention is a detailed understanding of specific cell types responding and the mechanism(s) of signal transduction. Traditional studies of immune responses through imaging of primary cells and surveying cell markers by FACS or immunoblot have advanced our understanding significantly, however, these studies are generally lim…	22525943
TLR7	Protein Coding	We evaluated TLR function in primary human dendritic cells (DCs) from 104 young (age 21-30 y) and older (> or =65 y) individuals. We used multicolor flow cytometry and intracellular cytokine staining of myeloid DCs (mDCs) and plasmacytoid DCs (pDCs) and found substantial decreases in older compared with young individuals in TNF-alpha, IL-6, and/or IL-12 (p40) production in mDCs and in TNF-alpha a…	20100933
STAT5A	Protein Coding	Aging is associated with changes in the immune response which are collectively called immunosenescence. The changes mainly affect the adaptive immune response and especially the T cell-mediated cellular immune response. There are a few data indicating that the cytokine signalling in T cells is altered with aging. Zinc has been specifically shown to have potent immunomodulatory effects. The aim of…	18249079
FCER2	Protein Coding	Immunosenescence is characterized by an increase in autoantibody production. Because both T and B cell stimulation are key events for producing antibodies, we investigated early T and B cell activation by means of CD23 and CD40L (two very early activation antigens).	10363788
CXCL9	Protein Coding	We demonstrated an increase in serum interferon-c-inducible chemokines (MIG and IP-10), eotaxin, chemoattractant for eosinophils, and soluble TNFR-II with advancing age. Serum levels of EGFR and EGF, important regulators of cell growth and differentiation, were decreased with age in healthy donors. These data suggest novel pathways, which may be involved in age-associated immunosenescence.We foun…	17689975
RACK1	Protein Coding	A relevant consequence of RACK-1-reduced expression was the observation that release of tumor necrosis factor alpha following lipopolysaccharide challenge and mitogen-induced lymphocye proliferation, which involves PKC-beta activation, was significantly reduced in elderly subjects. Overall, our findings contribute to the understanding of the complex process of immunosenescence and identify age-re…	15548575
IGF1R	Protein Coding	BACKGROUND:In mammals, the IGF-1 pathway affects the phenotype of aging. Since the function of the immune system is modulated by IGF-1, it is plausible that immunosenescence might in part result from altered control by this pathway. We therefore examined whether the expression of IGF-1R, FOXO1, and FOXO3a in peripheral blood mononuclear cells (PBMC) changes with age and if this might be due to ch…	27903254
TP53	Protein Coding	Cellular senescence contributes to aging and decline in tissue function. p53 isoform switching regulates replicative senescence in cultured fibroblasts and is associated with tumor progression. Here, we found that the endogenous p53 isoforms Δ133p53 and p53β are physiological regulators of proliferation and senescence in human T lymphocytes in vivo. This study establishes a role for Δ133p53 and p…	24231352
MTOR	Protein Coding	Excitingly, a growing body of research has highlighted rapamycin and other mTOR inhibitors as promising treatments for a broad spectrum of age-related pathologies, including neurodegeneration, cancer, immunosenescence, osteoporosis, rheumatoid arthritis, age-related blindness, diabetic nephropathy, muscular dystrophy, and cardiovascular disease.	30096787
ATM	Protein Coding	Conversely, ATM overexpression reconstituted DNA repair capabilities, response patterns to genotoxic stress, and production of MRE11 complex components and rescued RA T cells from apoptotic death. In conclusion, ATM deficiency in RA disrupts DNA repair and renders T cells sensitive to apoptosis. Apoptotic attrition of naive T cells imposes lymphopenia-induced proliferation, leading to premature i…	19451263
TLR3	Protein Coding	Moreover, intracellular cytokine production in the absence of TLR ligand stimulation was elevated in cells from older compared with young individuals, suggesting a dysregulation of cytokine production that may limit further activation by TLR engagement. Our results provide evidence for immunosenescence in DCs; notably, defects in cytokine production were strongly associated with poor Ab response …	20100933
BCL2	Protein Coding	The increased age-associated incidence of infectious and cancer diseases has been related to the alteration of immune functioning found in the elderly (immunosenescence). The reduction of naive T cells, which determine an impaired ability to mount immune responses to new antigens, represents a hallmark of the aging process. The aim of this study was to evaluate the susceptibility to apoptosis of …	16041623
NGF	Protein Coding	These results suggest that alterations in the levels of gonadal hormones are associated with immunosenescence characterized by decreased IFN-γ production and proliferation of T lymphocytes, decline in NGF expression, SOD and catalase activities, NO production, and signaling mechanisms and thus, may increase the incidence of diseases and cancer in women.	23542336
SOD2	Protein Coding	However, the AA genotype was associated with increased risk for prostate and breast cancer, immunosenescence profile, as well as DNA damage. These data suggest that SOD2 presents characteristics that support the free radical theory of aging.	15933380
ICAM1	Protein Coding	Our data indicate that aging can impair the expression of ICAM-1 and CD25 and skew the production of cytokines, including IL-18, which concur to make a pro-inflammatory milieu. Altogether, the present results point to additional molecules whose role might be relevant in immunosenescence of human DCs, confirming that these cells undergo functional changes during aging.	21571262
TLR2	Protein Coding	We evaluated TLR function in primary human dendritic cells (DCs) from 104 young (age 21-30 y) and older (> or =65 y) individuals. We used multicolor flow cytometry and intracellular cytokine staining of myeloid DCs (mDCs) and plasmacytoid DCs (pDCs) and found substantial decreases in older compared with young individuals in TNF-alpha, IL-6, and/or IL-12 (p40) production in mDCs and in TNF-alpha a…	20100933
NR3C1	Protein Coding	These observations are important in the context of immunosenescence and can be extended to recognize a complex hormonal balance in the control of GR isoform expression and consequently in the expression of GR responsive genes. The human GR gene (NR3C1), coding for glucocorticoid receptor (GR), is composed of 9 exons.The alternative splicing in exon 9 generates two homologous receptor isoforms, te…	28373129
ACVRL1	Protein Coding	Endoglin and ALK1 mutations are thought to affect endothelial cell metabolism, angiogenesis and vascular remodelling, even if the precise mechanism leading to the HHT lesions is still obscure. Endoglin is also overexpressed in smooth muscle cells of atherosclerotic plaques, suggesting a role for this protein in atherogenesis and plaque progression, as well as in other cardiovascular diseases. Rec…	18220803
ALB	Protein Coding	Pneumonia is a leading cause of morbidity and death in older patients, and immunosenescence is believed to contribute to their susceptibility.In both the bronchial and distal samples, IgG, but not IgA or albumin, was elevated in the group of old subjects. Alterations occurring in BAL fluid with aging may reflect changes in local host defenses.	1512433
SIRT1	Protein Coding	Increased expression of sirtuins lowers the risk of age-related diseases, while their role in the regulation of longevity is not firmly established. Since aging is associated with immunosenescence, we tested whether sirtuin expression was modified in peripheral blood mononuclear cells (PBMC) in an age-related manner and whether this might result from altered expression of the selected miRNAs. The…	28699360
IGF1	Protein Coding	We evaluated the influence of continual estrogen replacement therapy (ERT) as presently practiced by postmenopausal women with conjugated estrogens and medroxyprogesterone acetate (MPA) on the growth hormone/insulin-like growth factor-1 (GH/IGF-1) axis and cellular immunity. This study supports the hypothesis that GH and immune modulation can be influenced by ERT in postmenopausal woman. Given th…	9549049
GATA3	Protein Coding	Elderly asthmatic patients have lower FoxP3 mRNA expression in PBMC, which can be associated with the sustained inflammatory process and with the decreased immune tolerance by Treg cells. The T-bet deficiency and the correlation of GATA-3 expression with the increase of IgE are characteristics of long-lasting asthma. Changes related to the immunosenescence process could provide an explanation for…	21114556
TLR1	Protein Coding	We evaluated TLR function in primary human dendritic cells (DCs) from 104 young (age 21-30 y) and older (> or =65 y) individuals. We used multicolor flow cytometry and intracellular cytokine staining of myeloid DCs (mDCs) and plasmacytoid DCs (pDCs) and found substantial decreases in older compared with young individuals in TNF-alpha, IL-6, and/or IL-12 (p40) production in mDCs and in TNF-alpha a…	20100933
TLR5	Protein Coding	We evaluated TLR function in primary human dendritic cells (DCs) from 104 young (age 21-30 y) and older (> or =65 y) individuals. We used multicolor flow cytometry and intracellular cytokine staining of myeloid DCs (mDCs) and plasmacytoid DCs (pDCs) and found substantial decreases in older compared with young individuals in TNF-alpha, IL-6, and/or IL-12 (p40) production in mDCs and in TNF-alpha a…	20100933
FOXO1	Protein Coding	In mammals, the IGF-1 pathway affects the phenotype of aging. Since the function of the immune system is modulated by IGF-1, it is plausible that immunosenescence might in part result from altered control by this pathway. We therefore examined whether the expression of IGF-1R, FOXO1, and FOXO3a in peripheral blood mononuclear cells (PBMC) changes with age and if this might be due to changes in th…	27903254
HLA-A	Protein Coding	The dysregulated immune response to CMV constitutes a major force driving T cell immunosenescence and growing evidence suggests that it is not a benign virus in old age. However, we also report that HLA-B(∗)07/TPR specific CD8(+) T cells express higher levels of PD-1 than HLA-A(∗)02/NLV specific cells and HLA-A(∗)02 individuals show a higher proliferative response to PD-L blockade, than HLA-B(∗)0…	23220495
CCR5	Protein Coding	We evaluated the association of CCR5(WT/Δ32) heterozygosity with HIV-1 reservoir size, lymphocyte differentiation, activation and immunosenescence in adolescents and young adults with perinatally acquired HIV infection receiving cART.This finding suggests a differential distribution of the viral reservoir compartment in CCR5(WT/Δ32) patients with perinatal HIV infection, which is a characteristic…	28042001
CRP	Protein Coding	AIM OF THE STUDY:In contrast to the general population, individuals with primarily persistent elevation of inflammatory activity display a significant association between inflammatory biomarkers and atherosclerotic burden. In older individuals, immunosenescence upregulates the innate response and, by this way, may hypothetically favor the presence of this association. The aim of this study was to…	23959959
ENG	Protein Coding	Endoglin is also overexpressed in smooth muscle cells of atherosclerotic plaques, suggesting a role for this protein in atherogenesis and plaque progression, as well as in other cardiovascular diseases. Recently, we demonstrated that HHT adult patients display several deficits of both innate and adaptive immune system. Here, we investigated the function of immune cells in HHT pediatric patients. …	18220803
IL4	Protein Coding	Expansion of cells with these characteristics can be found not only in the elderly but also in other clinical conditions involving chronic activation of the immune system such as viral infections, rheumatic and autoimmune diseases or tumors. Another subset of T cells that expresses the NK receptors is the alpha-galactosyl-ceramide specific T cell subset defined by the expression of canonical Valp…	11164462
ITGAM	Protein Coding	Thus the PMA-induced expression of CD11b and CD69 in human PMN represents two separate processes, only one of which is affected in aging. CD11b expression appears to require a lesser degree of PKC stimulation compared with that required for CD69 expression. The age-associated reduction in PMA-stimulated CD69 expression may occur either at or distal to PKC activation. Such a decrease may contribut…	10464057
PPARGC1A	Protein Coding	Immunosenescence has been described as age-associated changes in the immune function which are thought to be responsible for the increased morbidity with age. Our data show that IL-2 stimulates NK cell effector function through a signaling pathway which involves a PGC-1α-dependent mitochondrial function in young NK cells, however it seems that NK cells from older donors exhibit an altered IL-2 si…	29782967
FOXP3	Protein Coding	Elderly asthmatic patients have lower FoxP3 mRNA expression in PBMC, which can be associated with the sustained inflammatory process and with the decreased immune tolerance by Treg cells. The T-bet deficiency and the correlation of GATA-3 expression with the increase of IgE are characteristics of long-lasting asthma. Changes related to the immunosenescence process could provide an explanation for…	21114556
WRN	Protein Coding	We suggest that age-related decrease of the WRN expression but not its common genetic variants might contribute to human immunosenescence.	20855428
TBX21	Protein Coding	Elderly asthmatic patients have lower FoxP3 mRNA expression in PBMC, which can be associated with the sustained inflammatory process and with the decreased immune tolerance by Treg cells. The T-bet deficiency and the correlation of GATA-3 expression with the increase of IgE are characteristics of long-lasting asthma. Changes related to the immunosenescence process could provide an explanation for…	21114556
TLR9	Protein Coding	We evaluated TLR function in primary human dendritic cells (DCs) from 104 young (age 21-30 y) and older (> or =65 y) individuals. We used multicolor flow cytometry and intracellular cytokine staining of myeloid DCs (mDCs) and plasmacytoid DCs (pDCs) and found substantial decreases in older compared with young individuals in TNF-alpha, IL-6, and/or IL-12 (p40) production in mDCs and in TNF-alpha a…	20100933
HLA-B	Protein Coding	The dysregulated immune response to CMV constitutes a major force driving T cell immunosenescence and growing evidence suggests that it is not a benign virus in old age. We show here that the PD-1/L pathway defines a reversible defect in CMV specific CD8(+) T cell proliferative responses in both young and old individuals. More specifically, highly differentiated CD45RA(+)CD27(-) CMV-specific CD8(…	23220495
PRDM1	Protein Coding	Overall, our data suggest that BACH2 and PRDM1 genes are significantly correlated with age in human immune cells and may be involved in immunosenescence.	30654767
CCR7	Protein Coding	Loss of CD8+CCR7+ Tregs in the elderly host may be of relevance in the aging immune system as immunosenescence is associated with a state of chronic smoldering inflammation.	22821963
BCL2L11	Protein Coding	DNA-PKcs induces T-cell death by activating the JNK pathway and upregulating the apoptogenic BH3-only proteins Bim and Bmf. In essence, in RA, the DNA-PKcs-JNK-Bim/Bmf axis transmits genotoxic stress into shortened survival of naïve resting T cells, imposing chronic proliferative turnover of the immune system and premature immunosenescence. Therapeutic blockade of the DNA-PK-dependent cell-death …	20878914
AIRE	Protein Coding	The study of autoimmune-linked thymic stromal dysfunction has indisputably advanced our understanding of T cell tolerance; notably, a field-wide paradigm shift occurred when autoimmune regulator (Aire) was found to drive expression of a multitude of peripheral tissue-restricted antigens in medullary thymic epithelial cells. Many other associations with polygenically controlled autoimmune diseases…	21740349
ELN	Protein Coding	The role of elastin peptides in modulating the immune response in aging and age-related diseases.This review will describe the putative contribution of elastin peptides to inflamm-aging and extend on their role on immunosenescence, as well as on age-associated chronic inflammatory diseases.	22099332
IL18	Protein Coding	Our data indicate that aging can impair the expression of ICAM-1 and CD25 and skew the production of cytokines, including IL-18, which concur to make a pro-inflammatory milieu. Altogether, the present results point to additional molecules whose role might be relevant in immunosenescence of human DCs, confirming that these cells undergo functional changes during aging.	21571262
TLR6	Protein Coding	We evaluated TLR function in primary human dendritic cells (DCs) from 104 young (age 21-30 y) and older (> or =65 y) individuals. We used multicolor flow cytometry and intracellular cytokine staining of myeloid DCs (mDCs) and plasmacytoid DCs (pDCs) and found substantial decreases in older compared with young individuals in TNF-alpha, IL-6, and/or IL-12 (p40) production in mDCs and in TNF-alpha a…	20100933
CD70	Protein Coding	Despite the presence of activated CD4+ T cells, no increase in immunosenescent CD4+ T cells, as defined by the loss of CD28 and/or the acquisition of CD57 was observed in samples from SLE patients. These studies indicate that increased CD70 expression might serve as a useful marker of abnormal T cell activity in SLE.	16175931
AIM2	Protein Coding	OBJECTIVE:Human aging is associated with remodeling of the immune system. While most studies on immunosenescence have focused on adaptive immunity, the effects of aging on innate immunity are not well understood. Here, we investigated whether aging affects cytokine responses to a wide range of well-defined pattern recognition receptor (PRR) ligands, such as ligands for Toll-like receptors (TLRs),…	26944367
BACH2	Protein Coding	Overall, our data suggest that BACH2 and PRDM1 genes are significantly correlated with age in human immune cells and may be involved in immunosenescence.	30654767
SRSF9	Protein Coding	Dehydroepiandrosterone (DHEA) can counteract the activity of cortisol by modulating the glucocorticoid receptor β (GRβ) expression and antagonizing the binding of GRα to the glucocorticoid responsive element (GRE) in RACK1 (Receptor for Activated C Kinase 1) promoter. These observations are important in the context of immunosenescence and can be extended to recognize a complex hormonal balance in…	28373129
SRSF3	Protein Coding	Dehydroepiandrosterone (DHEA) can counteract the activity of cortisol by modulating the glucocorticoid receptor β (GRβ) expression and antagonizing the binding of GRα to the glucocorticoid responsive element (GRE) in RACK1 (Receptor for Activated C Kinase 1) promoter. These observations are important in the context of immunosenescence and can be extended to recognize a complex hormonal balance in…	28373129
GHRH	Protein Coding	This study demonstrates that the expression of immune GHRH is dynamic, and therefore likely to be regulated. Increased expression of GHRH in certain immune tumors suggests that GHRH may be mitogenic under certain conditions and therefore play a role in the pathogenesis of select immune cell tumors. Collectively, these results suggest a role for GHRH as a local immune modulator and in the pathophy…	11443181
IL27	Protein Coding	We investigated whether healthy young (age ≤ 40) and elderly (age ≥ 65) people infected with cytomegalovirus (CMV) had similar levels of CD8(+) T cell cytokine production and proliferation in response to an immunodominant CMV pp65 peptide pool given the role of CD8(+) T cells in controlling viral infection and the association of CMV with immunosenescence. Plus, we determined the effects of aging …	23280240
KLRG1	Protein Coding	OBJECTIVES:Killer cell lectin-like receptor G1 (KLRG1) is an NK cell marker also expressed on T cells showing an immunosenescent phenotype. KLRG1 binding to its ligand E-cadherin inhibits functional responses. It was recently shown that soluble E-cadherin (sE-cadherin) also influences KLRG1 signalling, although its involvement in arthritis is unknown. Our goal was to evaluate the contribution of …	23740233
PRKAA2	Protein Coding	Interestingly inhibition of AMPK, TAB1, or p38 restore proliferative capacity and telomerase activity of T cells, reversing immunosenescence.	28889085
TAB1	Protein Coding	Interestingly inhibition of AMPK, TAB1, or p38 restore proliferative capacity and telomerase activity of T cells, reversing immunosenescence.	28889085
MAPK11	Protein Coding	Interestingly inhibition of AMPK, TAB1, or p38 restore proliferative capacity and telomerase activity of T cells, reversing immunosenescence.	28889085
KLRG1	Protein Coding	Besides to the loss of CD28 [25] and CD27 [27] and the up-regulation of CD57 [14, 24], the expression of the co-inhibitory killer-cell lectin-like receptor G1 (KLRG1) is also associated with immunosenescence.	28889085
MIR181A2	RNA Gene	Ageing- and CHF-associated changes in PB leucocyte subsets are paralleled by alterations in the expression of miRNAs involved in lymphopoiesis, which might play an important role in the age-related and CHF-mediated dysregulation of immune functions resulting in immunosenescence. Furthermore, miR-181c may serve as a marker for reduced immune functions in CHF patients.	23258801
MIR145	RNA Gene	miR-96, miR-145 and miR-9 expression increases, and IGF-1R and FOXO1 expression decreases in peripheral blood mononuclear cells of aging humans.BACKGROUND:In mammals, the IGF-1 pathway affects the phenotype of aging. Since the function of the immune system is modulated by IGF-1, it is plausible that immunosenescence might in part result from altered control by this pathway. We therefore examined …	27903254
MIR34A	RNA Gene	miR-34a and miR-9 are overexpressed and SIRT genes are downregulated in peripheral blood mononuclear cells of aging humans.Increased expression of sirtuins lowers the risk of age-related diseases, while their role in the regulation of longevity is not firmly established. Since aging is associated with immunosenescence, we tested whether sirtuin expression was modified in peripheral blood mononucl…	28699360
MIR96	RNA Gene	miR-96, miR-145 and miR-9 expression increases, and IGF-1R and FOXO1 expression decreases in peripheral blood mononuclear cells of aging humans.BACKGROUND:In mammals, the IGF-1 pathway affects the phenotype of aging. Since the function of the immune system is modulated by IGF-1, it is plausible that immunosenescence might in part result from altered control by this pathway. We therefore examined …	27903254

## Sheet: Table S8
Table S8: Markers of cell clusters in DISCO database.
idx	clusterNumber	originalName	score	dataset	publication	tissue	sampleStatus	hierarchical	standardizedName	marker	subatlas
2387	0	nrMa	0.855529	32591762_nasopharynx_bronchus	32591762	nasopharynx and bronchus	COVID-19 and healthy	non-tissue-resident macrophage;macrophage;myeloid cell;immune cell	non-tissue-resident macrophage	RSAD2,APOBEC3A,CCL8,IFIT2,CCL7,CXCL10,CCL3L1,ISG15,CTSL,CCL2	lung
2388	1	SCGB3A2+	0.865191	32832598_lung	32832598	lung	pulmonary fibrosis	secretory cell;epithelial cell	secretory cell	AGER,CEACAM6,KRT7,MSMB,WFDC2,SCGB3A1,SLPI,BPIFB1,SCGB1A1,SCGB3A2	lung
2389	2	Macrophages	0.915155	32832598_lung	32832598	lung	pulmonary fibrosis	macrophage;myeloid cell;immune cell	macrophage	LGMN,CTSB,GPNMB,CCL18,APOE,C1QC,APOC1,CTSD,C1QB,SPP1	lung
2390	3	Macrophage_MARCOpos	0.899922	31892341_lung	31892341	lung	healthy	macrophage;myeloid cell;immune cell	macrophage	AC020656.1,MSR1,C1QB,INHBA,C1QA,RETN,MARCO,FABP4,APOC1,LYZ	lung
2391	4	DC_2	0.917634	31892341_lung	31892341	lung	healthy	cDC2;cDC;dendritic cell;myeloid cell;immune cell	cDC2	HLA-DQB2,CCL17,S100B,CD74,HLA-DQB1,HLA-DPA1,HLA-DRA,HLA-DQA1,HLA-DRB1,HLA-DPB1	lung
2392	5	Myofibroblasts	0.628466	32451460_large_intestine	32451460	large intestine	colorectal cancer and healthy	myofibroblast;stromal cell	myofibroblast	PCP4,SFTPB,SLPI,SAA1,CADM1,CLEC11A,COL5A2,NDUFA4L2,COL1A1,COL1A2	lung
2393	6	DC_Monocyte_Dividing	0.67429	31892341_lung	31892341	lung	healthy	proliferation DC;dendritic cell;myeloid cell;immune cell	proliferation DC	PTTG1,MKI67,TYMS,UBE2C,HIST1H4C,STMN1,TUBA1B,HMGB2,H2AFZ,TUBB	lung
2394	7	T_CD4	0.883727	31892341_lung	31892341	lung	healthy	CD4 T cell;T cell;lymphoid cell;immune cell	CD4 T cell	IGKV1-27,IGKV3D-20,CCR7,ITK,CD69,CD2,IL7R,LTB,CXCL13,MTRNR2L12	lung
2395	8	Macrophages	0.932871	32832598_lung	32832598	lung	pulmonary fibrosis	macrophage;myeloid cell;immune cell	macrophage	EREG,IL1RN,OLR1,CXCL3,IL1B,CCL3,C15orf48,CCL20,CXCL2,CXCL8	lung
2396	9	Macrophages	0.937482	32832598_lung	32832598	lung	pulmonary fibrosis	macrophage;myeloid cell;immune cell	macrophage	RETN,MCEMP1,MARCO,FBP1,FABP4,C1QC,C1QB,CCL18,C1QA,APOC1	lung
2397	10	T Cells	0.914184	32832598_lung	32832598	lung	pulmonary fibrosis	T cell;lymphoid cell;immune cell	T cell	PRF1,GZMH,CD8A,CTSW,NKG7,CST7,GNLY,GZMA,CCL4,CCL5	lung
2398	11	Fibroblast	0.62019	31892341_lung	31892341	lung	healthy	fibroblast;stromal cell	fibroblast	IFI44L,CXCL10,HERC5,IFIT2,IFIT3,IFIT1,MX1,GBP1,ISG15,IFI6	lung
2399	12	Ciliated	0.905514	32832598_lung	32832598	lung	pulmonary fibrosis	ciliated epithelial cell;epithelial cell	ciliated epithelial cell	FAM183A,TSPAN1,C1orf194,SNTN,GSTA1,C9orf24,TPPP3,C20orf85,CAPS,TMEM190	lung
2400	13	NK Cells	0.922384	32832598_lung	32832598	lung	pulmonary fibrosis	NK cell;lymphoid cell;immune cell	NK cell	SPON2,FGFBP2,CTSW,PRF1,KLRD1,GZMH,CST7,NKG7,GNLY,CCL4	lung
2401	14	T Cells	0.932553	32832598_lung	32832598	lung	pulmonary fibrosis	T cell;lymphoid cell;immune cell	T cell	CD8A,CTSW,PRF1,GZMH,GZMA,CST7,NKG7,GNLY,CCL5,CCL4	lung
2402	15	Monocytes	0.937931	32832598_lung	32832598	lung	pulmonary fibrosis	monocyte;myeloid cell;immune cell	monocyte	S100A12,FCN1,IL1B,BCL2A1,EREG,LST1,LYZ,VCAN,S100A9,S100A8	lung
2403	16	Proliferating myofibroblast	0.574828	31604275_fetal	31604275	kidney	fetal	proliferation myofibroblast;myofibroblast;stromal cell	proliferation myofibroblast	NEB,NNAT,RYR1,TNNC2,MYL1,ACTC1,MYLPF,FBXO17,KCNQ1OT1,HIST1H4C	lung
2404	17	T Cells	0.920669	32832598_lung	32832598	lung	pulmonary fibrosis	T cell;lymphoid cell;immune cell	T cell	BATF,CD3E,CD3D,CD2,IL32,CD69,IGKV3-15,IL7R,LTB,IGKV1-27	lung
2405	18	Mast Cells	0.855429	32832598_lung	32832598	lung	pulmonary fibrosis	mast cell;myeloid cell;immune cell	mast cell	CPA3,KIT,HPGDS,LTC4S,MS4A2,SLC18A2,HPGD,TPSAB1,TPSB2,AREG	lung
2406	19	B_cell_mature	0.88337	31892341_lung	31892341	lung	healthy	mature B cell;B cell;lymphoid cell;immune cell	mature B cell	IGKV1-17,MS4A1,IGHV4-4,IGHV1-18,IGHV3-30,CD79A,IGLV1-44,IGLV3-25,IGLV3-21,IGKV4-1	lung
2407	20	Fibroblast	0.655853	31892341_lung	31892341	lung	healthy	fibroblast;stromal cell	fibroblast	HBG1,HBG2,HBM,HBA2,HBA1,AHSP,HBB,CNMD,COL2A1,COL9A3	lung
2408	21	Regulatory T cells	0.886215	32451460_large_intestine	32451460	large intestine	colorectal cancer and healthy	Treg;T cell;lymphoid cell;immune cell	Treg	TNFRSF18,TNFRSF4,CTLA4,TIGIT,TRBV7-2,IL2RA,CD177,BATF,TRAC,LTB	lung
2409	22	Plasma_cells	0.806643	31892341_lung	31892341	lung	healthy	plasma cell;B cell;lymphoid cell;immune cell	plasma cell	IGLV2-8,IGKV3-20,IGKV1-16,IGLV2-14,IGHM,IGLV3-19,IGHA1,IGLC2,IGKC,IGHG3	lung
2410	23	Fibroblast	0.746396	31892341_lung	31892341	lung	healthy	fibroblast;stromal cell	fibroblast	SULT1E1,MEOX2,WNT2,PPP1R3C,LRRC17,TCF21,OLFML3,GPC3,MFAP4,MDK	lung
2411	24	pDCs	0.912053	32832598_lung	32832598	lung	pulmonary fibrosis	pDC;dendritic cell;myeloid cell;immune cell	pDC	OPN3,IRF7,SCT,TCL1A,PLD4,IRF8,RASD1,PTGDS,GZMB,GPR183	lung
2412	25	Endothelial Cells	0.926946	32832598_lung	32832598	lung	pulmonary fibrosis	endothelial cell	endothelial cell	ACKR1,CALCRL,HYAL2,RAMP3,VWF,CCL14,TMEM100,RAMP2,CLDN5,FCN3	lung
2413	26	Muscle_cells	0.855084	31892341_lung	31892341	lung	healthy	smooth muscle cell;myocyte;stromal cell	smooth muscle cell	COX4I2,EGFL6,RGS5,TPM2,GPX3,CALD1,MYL9,IGFBP7,TAGLN,ACTA2	lung
2414	27	Fibroblast	0.677059	31892341_lung	31892341	lung	healthy	fibroblast;stromal cell	fibroblast	SFRP2,COL11A1,DCN,FBLN1,COL3A1,PTN,LUM,COL1A1,COL1A2,FGFBP2	lung
2415	28	Fibroblast	0.858691	31892341_lung	31892341	lung	healthy	fibroblast;stromal cell	fibroblast	INMT,C1R,FBLN1,CFD,APOD,DCN,LUM,CYR61,GPX3,CTGF	lung
2416	29	Fibroblast	0.759223	31892341_lung	31892341	lung	healthy	fibroblast;stromal cell	fibroblast	COL9A1,COL2A1,CNMD,COL9A3,FRZB,MEST,S100B,COL3A1,COL1A2,COL1A1	lung
2417	30	Muscle_cells	0.798942	31892341_lung	31892341	lung	healthy	smooth muscle cell;myocyte;stromal cell	smooth muscle cell	ACTG2,IGKV3-15,COL1A1,MYLK,MYH11,TPM2,CALD1,MYL9,TAGLN,ACTA2	lung
2418	31	Muscle_cells	0.641953	31892341_lung	31892341	lung	healthy	smooth muscle cell;myocyte;stromal cell	smooth muscle cell	MYOG,ACTA1,ACTC1,MYH3,TNNI1,TNNT2,CDKN1C,MYL1,MYLPF,TNNC2	lung
2419	32	Fibroblast	0.891333	31892341_lung	31892341	lung	healthy	fibroblast;stromal cell	fibroblast	SFRP2,DCN,FBLN1,A2M,MGP,LUM,COL3A1,CFD,COL1A2,COL1A1	lung
2420	33	T_CD4	0.863366	31892341_lung	31892341	lung	healthy	CD4 T cell;T cell;lymphoid cell;immune cell	CD4 T cell	IGKV1-27,IGKV3D-20,HBB,RIPOR2,IL7R,SELL,GIMAP7,TRBC2,LTB,MTRNR2L12	lung
2421	34	Alveolar_Type2	0.803693	31892341_lung	31892341	lung	healthy	type 2 alveolar epithelial cell;alveolar cell;epithelial cell	type 2 alveolar epithelial cell	SFTPD,SLC34A2,NAPSA,PGC,BPIFB1,SFTPA1,SFTPB,SFTPC,SFTPA2,PIGR	lung
2422	35	Stromal 3 (C7+)	0.625092	34497389_SpaceTimeGutCellAtlas	34497389	intestine	healthy	stromal cell	stromal cell	TWIST1,CRABP1,NNAT,SFRP1,FSCN1,PTN,MDK,HIST1H4C,MTRNR2L12,TPM1	lung
2423	36	AT2	0.902655	32832598_lung	32832598	lung	pulmonary fibrosis	type 2 alveolar epithelial cell;alveolar cell;epithelial cell	type 2 alveolar epithelial cell	SLC34A2,SFTA2,PGC,SFTPD,NAPSA,SFTPB,SFTPC,SFTPA1,SFTPA2,SCGB3A2	lung
2424	37	NK Cells	0.914642	32832598_lung	32832598	lung	pulmonary fibrosis	NK cell;lymphoid cell;immune cell	NK cell	NKG7,CCL5,KLRD1,GZMH,CST7,PRF1,CTSW,GZMB,GZMA,GNLY	lung
2425	38	Macrophages	0.779398	32832598_lung	32832598	lung	pulmonary fibrosis	macrophage;myeloid cell;immune cell	macrophage	IGHV1-46,FTL,CCL18,APOC1,FABP4,FBP1,C1QB,IGLV1-51,SPP1,AL133415.1	lung
2426	39	T and NK	0.693062	31209336_parenchyma	31209336	parenchyma	asthma and healthy	T cell;lymphoid cell;immune cell	T cell	PGC,BPIFB1,SFTPA2,NAPSA,SFTPA1,SFTPB,SCGB1A1,SLPI,SFTPC,SCGB3A2	lung
2427	40	dT CD8	0.651605	30429548_blood_placenta_decidua	30429548	blood, placenta and decidua	healthy	CD8 T cell;T cell;lymphoid cell;immune cell	CD8 T cell	CD7,CD3E,PTPRCAP,CCL4,CST7,NKG7,KLRB1,GNLY,CCL5,PTN	lung
2428	41	Lymphatic Endothelial Cells	0.91268	32832598_lung	32832598	lung	pulmonary fibrosis	lymphatic endothelial cell;endothelial cell	lymphatic endothelial cell	EFEMP1,MMRN1,ECSCR,SNCG,NTS,IGFBP5,TFPI,TFF3,CCL21,ADIRF	lung
2429	42	Capillary Aerocyte	0.871551	33208946_HumanLungCellAtlas	33208946	lung	healthy	capillary aerocyte;capillary endothelial cell;vascular endothelial cell;endothelial cell	capillary aerocyte	IL1RL1,CAVIN2,EMCN,SOSTDC1,EDNRB,CA4,GNG11,RAMP2,CLDN5,HPGD	lung
2430	43	PLIN2+ Fibroblasts	0.901964	32832598_lung	32832598	lung	pulmonary fibrosis	fibroblast;stromal cell	fibroblast	FST,LUM,PLA2G2A,CXCL1,CCDC80,IGFBP6,MT1A,SFRP2,C3,CFD	lung

## Sheet: Table S9
Table S9: Motif rankings by iRegulon v1.3
# Rank	Motif id	AUC	NES	Transcription factor	Target genes	ClusterCode
1	transfac_public-M00054	0.102137	6.0989	NFKB1,RELA,NFKB2,OVOL2,BCL3,REL,AP3B1,CHURC1,EBF1,STAT6,RELB	IL27,NR3C1,ICAM1,STAT5A,IL7,IL6,AIM2,CD70,CXCL9,TNF,BCL2,CD69,CX3CL1,IL7R,JAK3,AIRE,TSLP,TERT,STAT3,PFN1,TLR2,TLR7,IGF1R,FCER2,PRDM1,NGF,BACH2,SESN1,ACVRL1,FAS,PDCD1,TLR5,TBX21,B3GAT1,PPARGC1A,JAK2,GATA3,TLR1,FOXO1,TNFRSF11B,CD247,CD40LG,TAB1,CRP	M1
2	homer-M00095	0.101539	6.05355	STAT2,STAT1,IRF8,E2F1,IRF2,IRF1,IRF7,IRF4,IRF6,IRF3,IRF5,IRF9,ZEB1,MYB,CHURC1,ZNF683	STAT5A,IL27,TBX21,IDO1,GATA3,JAK2,BACH2,HLA-B,TAB1,TLR3,NR3C1,STAT3,IL7,IL2,IL6,IL18,AIM2,ACVRL1,IGF1R,TLR2,PRDM1,FAS,FOXO1,CD69,NCAM1,IGF1,IL4,CX3CR1,CCR7,NGF,B3GAT1	M2
3	jaspar-MA0061.1	0.099534	5.90148	RELA,NFKB1,NFKB2,OVOL2,BCL3,REL,AP3B1,CHURC1,STAT6,EBF1,MZF1,RELB	IL27,NR3C1,ICAM1,IL7,STAT5A,IL6,AIM2,CD70,CXCL9,BCL2,CX3CL1,CD69,TNF,IL7R,AIRE,JAK3,STAT3,PFN1,TLR2,TSLP,IGF1R,TLR7,FCER2,TERT,PRDM1	M1
4	transfac_pro-M00699	0.0928691	5.39592	IRF8,IRF2,IRF5,IRF6,IRF4,IRF1,IRF3,IRF7,STAT2,STAT1,MYB,ZEB1,SPI1	IL6,TLR3,IL27,NR3C1,GATA3,HLA-B,IDO1,FAS,TBX21,IGF1R	M2
5	homer-M00562	0.0921481	5.34123	RELA,REL,RELB,NFKB1,OVOL2,NFKB2,YY1	IL27,ICAM1,IL7,CD69,CXCL9,STAT5A,AIM2,NR3C1,IL6,NGF,TSLP,PRDM1,BCL2,TNFRSF11B,CCR7,NCAM1,JAK2,MAPK11,KL,IL7R,TERT,B3GAT1,PPARGC1A,IGF1R,CD70,TLR7,BACH2,SRSF3,GNB2L1,ACVRL1,BCL2L11	M1
6	homer-M00293	0.0916381	5.30254	NFKB1,BCL3,REL,OVOL2,RELA,NFKB2,STAT6,EBF1,YY1,ZBTB7A,NFATC3,CHURC1,AP3B1,DEAF1,RELB	IL27,IL7,ICAM1,STAT5A,AIRE,CD69,NR3C1,PRDM1,FAS,IL7R,IL6,BCL2,TLR2,AIM2,CD70,FCER2,TSLP,GNB2L1,IGF1R,CXCL9,PPARGC1A,CX3CL1,NGF,TNF,FOXO1,TLR7,B3GAT1,NCAM1,IL4,TAB1,BACH2,ACVRL1,JAK3,PFN1,CCR7,TLR5,CD40LG,ELN,MAPK11,TBX21,TERT,GATA3,CD247	M1
7	tfdimers-MD00026	0.0906709	5.22918	IRF1,MYB,SPI1,IRF3,IRF6,IRF2,IRF7,IRF8,IRF4,IRF5,POU5F1,ZEB1,LTF	NR3C1,IL6,GATA3,TLR3,TBX21,CD40LG,PRDM1,IL4,FAS,JAK2,BCL2,ACVRL1	M3
8	jaspar-MA0107.1	0.0901961	5.19316	RELA,NFKB1,BCL3,REL,NFKB2,OVOL2,EBF1,STAT6	IL27,AIRE,ICAM1,STAT5A,IL7,AIM2,CD69,TSLP,IL7R,CD70,BCL2,FCER2,JAK3,ACVRL1,NGF,FAS,NR3C1,IL6,SESN1	M1
9	jaspar-MF0003.1	0.0896333	5.15047	NFKB1,BCL3,REL,OVOL2,RELA,NFKB2,YY1,STAT6,EBF1,ZBTB7A,NFATC3,CHURC1,AP3B1,DEAF1,RELB	IL27,IL7,ICAM1,STAT5A,AIRE,NR3C1,PRDM1,CD69,IL6,FAS,IL7R,BCL2,TLR2,AIM2,CD70,FCER2,TSLP,IGF1R,CXCL9,GNB2L1,TNF,PPARGC1A,CX3CL1,NGF,FOXO1,B3GAT1,NCAM1,TLR7,IL4,BACH2,TAB1,ACVRL1,JAK3,PFN1,CCR7,ELN,TLR5,TERT,CD40LG,MAPK11,CD247,TBX21	M1
10	swissregulon-NFKB1_REL_RELA.p2	0.0890882	5.10912	NFKB1,REL,RELA,BCL3,OVOL2,ZBTB7A,NFATC3,NFKB2,CD59	IL27,CD69,AIRE,FCER2,PRDM1,CX3CL1,PFN1,IL6,NR3C1,NGF,JAK3,BCL2,TNF,STAT5A,GATA3,ICAM1,TP53,IL7R,ENG,IL2,TLR2,ACVRL1,CD70,AIM2,IGF1R,GNB2L1,TLR7,BACH2,FAS,FOXP3,IL7,TBX21,TAB1,B3GAT1,TNFRSF11B,MAPK11,TSLP	M1
11	jaspar-MA0137.1	0.088631	5.07444	STAT1,STAT2,IRF7,IRF1,IRF2,IRF8,IRF3,IRF4,IRF5,IRF6,MYB,SPI1	IL27,GATA3,FAS,NR3C1,TBX21,IDO1,STAT5A,IL4,PDCD1,ACVRL1,STAT3,TLR7,HLA-B,IL7,IGF1R,IL6,ATM,TLR2,IGF1,IL7R,TLR3,JAK2,GNB2L1	M2
12	transfac_public-M00258	0.0879803	5.02508	IRF8,IRF5,IRF6,IRF3,IRF2,IRF1,IRF4,IRF7,STAT2,STAT1,SPI1,MYB,PURA,IRF9,PRDM1,E2F1	GATA3,NR3C1,IL6,STAT5A,IL27,FAS,TBX21,PDCD1,HLA-B,TLR3	M2
13	transfac_pro-M00774	0.0876814	5.00241	NFKB2,RELA,NFKB1,BCL3,REL,OVOL2,EBF1,MZF1,CHURC1,AP3B1,IKZF2,ZBTB7A,RELB	IL27,ICAM1,AIRE,NR3C1,IL7,STAT5A,IL6,CD69,BCL2,CXCL9,AIM2,FCER2,CX3CL1,PRDM1,FOXO1,SESN1,TNF,TSLP,IGF1R,IL7R,KL,TERT,NGF,TAB1,B3GAT1,PFN1,JAK3,ACVRL1	M1
14	taipale-NCGAAACCGAAACY-IRF8-DBD	0.0871186	4.95972	IRF8,IRF9,IRF4,IRF5,IRF3,IRF7,IRF1,IRF2	TBX21,STAT5A,HLA-B,TLR3,BACH2,JAK2,IL7,IL27,IDO1,IGF1R,TLR2,GATA3,IL6,TAB1,IL4,NR3C1,CX3CR1,FOXO1,IGF1,TNFRSF11B,NGF,NCAM1,STAT3,IL2,IL18,AIM2,TLR1,CD69,KLRG1,CCR7,B3GAT1,FAS	M2
15	factorbook-NFKB1	0.0868021	4.93571	BCL3,NFKB1,RELA,NFKB2,REL,MZF1,IKZF1,NFATC3,ZBTB7A,EBF1,STAT6,OVOL2,CHURC1,AP3B1,IKZF2,RELB	ICAM1,IL7R,IL7,AIRE,IL6,FCER2,STAT5A,AIM2,TLR2,NR3C1,SESN1,FOXO1,GATA3,CD69,CX3CL1,CD70,IL27,PRDM1,NGF,FAS	M1
16	homer-M00142	0.0845863	4.76763	NFKB1,BCL3,MZF1,REL,RELA,STAT6,AP3B1,CHURC1,YY1,OVOL2,NFKB2,EBF1,E2F1,USF2,STAT1,RELB	IL27,ICAM1,STAT5A,NR3C1,AIRE,CD69,PRDM1,IL7R,BCL2,IL6,CXCL9,IL7,NGF,AIM2,FCER2,TLR7,TLR2,CD70,PDCD1,CX3CL1,TSLP,CCR7,CD40LG,JAK3,GATA3,FAS,TAB1,IGF1R	M1
17	jaspar-MA0137.2	0.0841115	4.73162	STAT1,STAT3,STAT5A,STAT5B,STAT6,STAT4,BCL6,STAT2	IL6,STAT5A,PRKAA2,BACH2,TLR7,ICAM1,CD40LG,AIM2,IGF1,STAT3,IDO1,PRDM1	M4
18	transfac_public-M00052	0.0833729	4.67559	RELA,BCL3,NFKB1,REL,NFKB2,OVOL2,STAT6,EBF1,RELB	ICAM1,IL27,IL7,AIRE,STAT5A,CD69,AIM2,IL7R,NR3C1,CD70,IL6,FCER2,BCL2,FAS,TSLP,ACVRL1,SESN1,TNFRSF11B,PRDM1,CX3CL1,JAK3,IGF1R,BACH2,NGF,B3GAT1	M1
19	transfac_public-M00224	0.0828629	4.63691	STAT1,STAT3,STAT5B,STAT5A,STAT6,STAT2,STAT4	JAK3,ICAM1,ATM,CD40LG,STAT5A,FAS,AIM2,IL6,IDO1	M4
20	flyfactorsurvey-dl_NBT_FBgn0000462	0.0808933	4.4875	NFKB1,RELA,REL,YY1,RELB	IL27,CD69,STAT5A,ICAM1,CXCL9,AIM2,NR3C1,CD40LG,PRDM1,CX3CL1,IL7,IL6,IL7R,MAPK11,TLR2,TERT,TLR7,TSLP,BCL2,IGF1R,FOXO1,IL4,B3GAT1,TAB1,SESN1,ACVRL1,BACH2,CD70,BCL2L11,PDCD1,GNB2L1,KL,TBX21,TNFRSF11B,IL2,PRKAA2,NGF,SOD2,CD247	M1
21	flyfactorsurvey-Rel_SANGER_5_FBgn0014018	0.0796448	4.39279	NFKB2,NFKB1	PRDM1,AIRE,IL27,B3GAT1,NCAM1,BCL2,FCER2,ICAM1,NGF,ELN,IL6,IGF1R,NR3C1,CCR5,TPP2,FAS,GATA3,TLR2,TBX21,TNFRSF11B,CD247,IL4,IL7R,TERT,CD69,STAT5A,ACVRL1,CX3CL1,TLR7,MAPK11,TAB1,BACH2,AIM2	M1
22	taipale-AWCGAAACCGAAACY-IRF9-full	0.0792755	4.36478	IRF9,IRF8,IRF4,IRF5,IRF3,IRF7	IL27,STAT5A,TBX21,HLA-B,GATA3,TLR3,IDO1,IL7,BACH2,FOXO1,NCAM1,NR3C1,TLR2,IL18,CD247,HLA-A,TNFRSF11B,B3GAT1,TAB1,CD69,IL4,KLRG1,FAS,IGF1R,SOD2,PRDM1,ENG,STAT3,ACVRL1	M2
23	transfac_pro-M03563	0.0784138	4.29942	RELA,NFKB1,NFKB2,BCL3,OVOL2,REL,AP3B1,CHURC1,STAT6,EBF1,E2F1,MZF1,IRF1,RELB	ICAM1,IL27,AIRE,CXCL9,NR3C1,IL7,STAT5A,IL6,IL7R,AIM2,CD69,NGF,GATA3,BCL2,TSLP,PRDM1,CD70,FCER2,CD40LG,BACH2,TLR7,CX3CL1,PDCD1,TLR2,TNF,FAS,ACVRL1,B3GAT1,IGF1,TNFRSF11B,JAK3,KL,IGF1R,PFN1,NCAM1,CCR7	M1
24	transfac_pro-M01647	0.0761804	4.13001		AIRE,IL6,ACVRL1,B3GAT1,TBX21,STAT5A,PDCD1,CD40LG	M5
25	tfdimers-MD00441	0.0760046	4.11667	OVOL2,RELA,NFKB1,REL,NFKB2,BCL3,CHURC1,AP3B1,MZF1,EBF1,RELB	IL27,IL6,BCL2,CD247,PRDM1,NR3C1	M1
26	transfac_pro-M03844	0.0760046	4.11667	ELK4,ETS1,ELK1,ETS2,ETV1,FLI1	JAK3,ACVRL1,NGF,STAT5A,ELN,TLR2,PRDM1,IL2	M6
27	yetfasco-588	0.0759694	4.114		ACVRL1,AIRE,B3GAT1,CD40LG,PDCD1,IL6,TBX21,STAT5A	M5
28	taipale-NCGAAANYGAAACY-IRF7-DBD	0.0758287	4.10333	IRF7,IRF8,IRF2,IRF1,IRF4,IRF9,IRF5,ZNF683	IDO1,TLR3,HLA-B,STAT5A,IL27,PPARGC1A,NR3C1,IL6,JAK2,GATA3,IL7,IL18,IL2,PRDM1,HLA-A,BACH2,TAB1,STAT3,TBX21,IGF1R,FOXP3,IL4,CD247,AIM2,ELN,TLR8,GNB2L1,CX3CR1,B3GAT1,FAS,TLR2,BCL2,ACVRL1,CCR7,CD40LG,FOXO1,NCAM1,TNFRSF11B,NGF	M2
29	iDMMPMM-DL	0.0749846	4.0393	RELA,REL,RELB,OVOL2,NFKB1,NFKB2,YY1	ICAM1,CD69,IL27,STAT5A,IL7,CXCL9,PRDM1,IL6,NGF,JAK2,IGF1R,BCL2,CCR7,TNF,AIM2,B3GAT1,NR3C1,IGF1,PPARGC1A,CX3CR1,MAPK11,IL7R,TSLP,IL18,GATA3,CX3CL1,CD40LG,GNB2L1,KL,BACH2,NCAM1,TBX21,SRSF3,PDCD1,FOXO1,ACVRL1	M1
30	jaspar-MA0050.1	0.0748967	4.03263	IRF1,IRF2,IRF7,IRF5,IRF4,IRF3,IRF8,IRF9,IRF6,STAT1,STAT2,E2F1,ZNF683	IDO1,IL27,IL6,BACH2,HLA-B,GATA3,JAK2,STAT3,PRDM1,TLR3,IL4,NR3C1,GNB2L1,ATM,STAT5A,TBX21,FAS,IL2,BCL2L11,ACVRL1,NGF,TLR8,IGF1R,B3GAT1,FOXO1,CD247,CCR7,HLA-A,BCL2,IL7R,CD69,AIM2,IL7	M2
31	tfdimers-MD00105	0.073824	3.95126	IRF8,PURA,PRDM1,STAT1,IRF2,IRF1,CHURC1,E2F1,SPI1,IRF5,IRF9,IRF4,IRF7,IRF3,MYB,ZNF683	IL27,NR3C1,GATA3,FOXP3,TBX21,FAS,BACH2,JAK2,NGF,IL6	M2
32	transfac_pro-M01622	0.0734019	3.91925		BCL2,PFN1,BACH2,PRDM1,NR3C1,BCL2L11,NCAM1,GNB2L1,FOXO1	M7
33	taipale-NMCGCCCMCGCANN-EGR1-DBD	0.0733667	3.91658	EGR1,EGR3,EGR4,EGR2	BCL2L11,SRSF3,BACH2,FOXP3,TBX21,TNF,B3GAT1,CD40LG	M5
34	transfac_pro-M01239	0.0721533	3.82454	NFKB1,BCL3,REL,EBF1,E2F1,RELA,STAT6,OVOL2,YY1,MZF1,ZBTB7A,NFATC3,RELB	IL7,FAS,IL7R,AIRE,IL27,ICAM1,PRDM1,FCER2,TLR2,BCL2,CXCL9,ELN,CD69,PFN1,TLR7,AIM2,CD70,TSLP,NGF,GATA3,STAT5A	M1
35	homer-M00573	0.0713268	3.76184	ERG,ETS1,ETV2,ERF,FLI1,ELK4,FEV,ETV3,ETS2,ETV1,ETV5,ELK3,ETV4,GABPB1,GABPA,ELK1,ELF2,ELF4,ELF1	JAK3,BCL2,STAT5A,TPP2,TP53,B3GAT1,ICAM1,GATA3,PFN1	M6
36	factorbook-STAT1	0.0700079	3.6618	STAT3,STAT1,STAT6,STAT5B,STAT5A,STAT4,STAT2,BCL6	BACH2,IL6,ICAM1,CD40LG,TLR7,STAT5A,PRDM1,AIM2,IDO1	M4
37	tfdimers-MD00562	0.0692517	3.60444	GATA3,GATA5,GATA6,GATA4,GATA1,GATA2,ELK1,EP300,ETS1,PAX4,THRB,THRA,RARA,RARB,SPI1,ERF,ETV7,FLI1,ELF1,ELK4,ERG,ELF2,ETS2,SMAD4,MYCN,LMO2,NR3C1,GABPA,GABPB1,ETV4,ETV6,ELK3,ELF4,SPIB,HAND2,ARID5B,HAND1,MXI1,MYOG,TFEB,TAL1,MXD3,MXD1,TCF3,TCF12,MITF,MAX,MXD4,MYF5,NHLH1,MYF6,BHLHE41,USF2,TCF4,MYC,TAL2,ELF5,ZBTB14,STAT1,PURA,GFI1,IKZF1,YY1,ETV1,JAZF1,SRF,TBPL2,TBPL1,MEF2A,MEF2D,MEF2C,MEF2B,MEF2BNB-MEF2B…	IGF1R,ACVRL1,STAT5A,CD40LG,BACH2,TNFRSF11B,TBX21	M8
38	taipale-NNACGCCCACGCANN-EGR3-DBD	0.0690231	3.58709	EGR3,EGR1,EGR2,EGR4,SP9,SP6,SP7,SP5	SRSF3,FOXP3,BACH2,BCL2L11,TNF,CD40LG,B3GAT1,TBX21	M5
39	transfac_public-M00194	0.0689528	3.58176	NFKB1,REL,RELA,NFKB2,E2F1,MZF1,BCL3,OVOL2,EBF1,STAT6	NR3C1,IL6,CX3CL1,IL7R,ICAM1,BCL2,JAK3,AIM2,PDCD1,AIRE,TSLP,PFN1,CXCL9,STAT5A,PRDM1,TLR1,IGF1R,CD69,IL27,BACH2,TLR2,KL,ACVRL1,NGF,IGF1,STAT3,TLR7,CRP	M1
40	homer-M00529	0.0687945	3.56975	RELA,REL,RELB,IKZF2,ZBTB7A	IL27,CD69,STAT5A,ICAM1,IL7,PRDM1,CX3CL1,TERT,GNB2L1,AIM2,CXCL9,NR3C1,IL6	M1
41	jaspar-MA0023.1	0.0687769	3.56842	RELA,REL,RELB,NFKB1,BCL3,ZBTB7A,NFATC3	IL27,IL7,NR3C1,ICAM1,STAT5A,FAS,PRDM1,IL7R,GNB2L1,NGF,CD69,TLR2,CD40LG,TLR7,IGF1R,BCL2,IGF1,TBX21,IL4,B3GAT1,FCER2,AIM2,IL6,FOXO1,AIRE,TNF,STAT3,ACVRL1,GATA3,IL2,PRKAA2,NCAM1,TLR8,TLR1,PPARGC1A	M1
42	elemento-GCAGCGC	0.0687066	3.56308		ACVRL1,NGF,PFN1,WRN,HLA-B,NCAM1,BACH2	M9
43	taipale-NCGAAACCGAAACT-IRF8-full	0.0684252	3.54174	IRF8,IRF4,IRF5,IRF9,IRF3,IRF7	TLR3,IL7,STAT5A,IL27,BACH2,HLA-B,IGF1R,IDO1,CX3CR1,IL18,TBX21,TAB1,TLR1,TLR2	M2
44	transfac_pro-M01223	0.0683021	3.5324	NFKB1,REL,RELA,OVOL2,NFKB2,MZF1,EBF1,STAT6,RELB	NR3C1,CXCL9,IL7R,IL27,PRDM1,ICAM1,STAT5A,TBX21,BCL2,AIRE,ELN,AIM2,TLR7,TNF,KL,CD69,NGF,GATA3,IL6,PFN1,CX3CL1,BACH2,FAS,NCAM1,TSLP,CD70,TLR1,FCER2,CD40LG,TERT,PDCD1,IL2,ACVRL1,TLR2,CD247,GNB2L1,JAK3	M1
45	jaspar-MA0013.1	0.0681966	3.5244		NR3C1,IGF1R,PRDM1,FOXO1,PPARGC1A,JAK2,BCL2,TLR7,BCL2L11,HLA-B,SRSF9,ACVRL1,TAB1,GATA3,TLR3,BACH2,IL4,TBX21	M10
46	factorbook-STAT2	0.0676163	3.48038	STAT2,STAT1,IRF7,IRF2,IRF1,IRF6,IRF3,IRF5,IRF8,IRF4,ZEB1,IRF9,PRDM1	STAT5A,GATA3,TBX21,NR3C1,IL27,IDO1,TLR3,ACVRL1,FAS,AIM2,IL4,IL7R,FOXO1,TAB1,ATM,PRDM1,BACH2,IGF1,JAK2,HLA-B,STAT3,GNB2L1,NGF,TLR2,NCAM1,PDCD1,IL18,PPARGC1A,B3GAT1,IL7,CD69,IFNG,TLR7,IGF1R	M2
47	tfdimers-MD00208	0.0670711	3.43903	LTF,IRF1,IRF8,IRF7,IRF6,IRF2,IRF4,IRF3,IRF5,PRDM1,MYB	TBX21,JAK2,PRDM1,NR3C1,NGF,BACH2,IL7	M3
48	yetfasco-466	0.0668777	3.42435	TFEC	SRSF3,TERT,BCL2,NR3C1,IGF1,TBX21	M11
49	homer-M00123	0.0665787	3.40168	RELA,NFKB2,REL,NFKB1,BCL3,OVOL2,STAT6,EBF1	IL7,IL7R,TSLP,AIRE,STAT5A,AIM2,FOXO1,CD69,IL6,NGF,TLR7,CD70,ICAM1,FAS,JAK3,BCL2,ACVRL1,PRDM1,SESN1,TNFRSF11B,NR3C1,IL27,KL,CCR7,B3GAT1,JAK2,PPARGC1A,PFN1,TLR2,BACH2,IGF1R,IL4,TBX21,TPP2,GHRH,TLR5,ALB,NCAM1,PDCD1,TERT,CD28	M1
50	stark-GGGGAMWWCCM	0.0663501	3.38434	HIVEP1,HIVEP3,HIVEP2,ZNF831	ICAM1,NR3C1,BCL2,IL27,CXCL9,PRDM1	M1
51	homer-M00379	0.0655412	3.32297	ELF2,ELF1,ELF4,ELK3,ELF5	FCER2,FAS,JAK2,ACVRL1,AIM2,CD247,PRDM1,TBX21	M6
52	transfac_public-M00053	0.0653653	3.30964	REL,YY1,NFKB1,RELA,BCL3,OVOL2,STAT6,EBF1,NFATC3,ZBTB7A,NFKB2,RELB	ICAM1,IL27,IL7,AIRE,STAT5A,NR3C1,IL7R,AIM2,JAK3,BCL2,FAS,PRDM1,FCER2,CD69,TSLP,TNFRSF11B,IGF1R,CCR7,B3GAT1,FOXO1,GNB2L1,IL6,TLR2	M1
53	transfac_public-M00244	0.0651191	3.29096	EGR4,EGR1,EGR2,EGR3	FOXP3,B3GAT1,TBX21,CD40LG,CCR5	M5
54	transfac_pro-M00772	0.0649609	3.27895	IRF8,IRF4,IRF7,IRF5,IRF3,IRF6,IRF1,IRF2,IRF9,ZEB1,STAT2,STAT1,POU5F1,PRDM1,MYB,SPI1,JUN,FOS,E2F1,LTF,ZNF683	NR3C1,IL6,TLR3,GATA3,IL27,TBX21,STAT5A,TLR2,BACH2,HLA-B,STAT3,PRDM1,JAK2,FOXP3,IGF1R	M2
55	homer-M00137	0.0642926	3.22826	NFKB1,NFKB2,OVOL2,RELA,RELB	BCL2,NR3C1,IL27,PRDM1,IL7R,AIRE,NGF,AIM2,ICAM1,NCAM1,TLR7,TBX21,B3GAT1,HLA-A,CXCL9,PDCD1,TNF,CX3CL1,CD247	M1
56	jaspar-CN0052.1	0.0640113	3.20692		B3GAT1,PRDM1,STAT3,PPARGC1A,BACH2,JAK2,ELN	M12
57	tfdimers-MD00147	0.0639057	3.19892	TFAP2C,ELF5	PRDM1,TBX21,NR3C1,ACVRL1,NGF,CD247,B3GAT1,IL6,ENG,IGF1,NCAM1,CX3CR1	M6
58	yetfasco-773	0.0637475	3.18691		IGF1R,BCL2L11,NR3C1,BACH2,FOXO1,SESN1,GATA3,ACVRL1,MAPK11	M13
59	encode-UW.Motif.0517	0.0637123	3.18424		IGF1R,IL7R,ACVRL1,NR3C1,STAT3,NGF,IGF1,IL6,BCL2	M8
60	homer-M00833	0.063642	3.17891		SRSF3,BCL2,BCL2L11,PFN1,FOXO1,NR3C1,NCAM1	M7
61	transfac_public-M00473	0.063554	3.17224	FOXO1,FOXO4,FOXF2,FOXF1,FOXJ1,POU5F1,FOXJ2,FOXM1	PPARGC1A,PRDM1,IL18,ACVRL1,NR3C1,IGF1R	M10
62	jaspar-MA0101.1	0.0635364	3.17091	REL,YY1,NFKB1,RELA,BCL3,OVOL2,EBF1,STAT6,NFATC3,ZBTB7A,NFKB2,RELB	ICAM1,IL27,IL7,STAT5A,AIRE,NR3C1,IL7R,AIM2,JAK3,FAS,BCL2,FCER2,CD69,PRDM1,TSLP,GNB2L1,B3GAT1,IGF1R,TNFRSF11B,FOXO1,CCR7,IL6,TLR2,NCAM1,KL,ACVRL1,NGF	M1
63	yetfasco-1768	0.0634133	3.16157		FOXO1,GATA3,SRSF3,GNB2L1,ENG,B3GAT1,STAT5A,AIRE,CX3CL1,NR3C1,BACH2,BCL2L11,JAK2	M8
64	flyfactorsurvey-Eip74EF_FlyReg_FBgn0000567	0.0630968	3.13756	ELF2,ELF1,ELF4,ELF5,ETV1,GABPA,ELK1	PRDM1,BCL2,JAK2,NR3C1,IGF1,ACVRL1,FOXO1,NGF,TSLP,TLR2,FCER2,IL7	M6
65	homer-M00613	0.0630968	3.13756	ELF2,ELF1,ELF4,ELF5,ETV1,GABPA,ELK1	PRDM1,BCL2,JAK2,NR3C1,IGF1,ACVRL1,FOXO1,NGF,TSLP,TLR2,FCER2,IL7	M6
66	yetfasco-919	0.0628858	3.12155		CD247,BCL2,FOXO1,IGF1R,ACVRL1	M6
67	hdpi-RBMS1	0.0628506	3.11888	RBMS1	BACH2,NR3C1,SRSF3,BCL2,PFN1	M14
68	transfac_pro-M01212	0.0626923	3.10688	STAT1,STAT3,STAT4,RAB18,STAT6,STAT2,STAT5A,STAT5B,SP100,SP140L	CD40LG,PRDM1,BCL2,IL6,ICAM1,STAT5A,BACH2,JAK2,IL18,HLA-B,PRKAA2,TNFRSF11B,NGF	M4
69	yetfasco-963	0.0625517	3.0962	GATA5,GATA4,GATA1,GATA2,GATA3,GATA6	NR3C1,IL27,CCR5,IGF1R,TNF	M10
70	yetfasco-1865	0.0625165	3.09354		CRP,NR3C1,FOXO1,NGF,IL6,BACH2,IL7,SIRT1,AIM2,CD247,B3GAT1,CD69,IGF1,ACVRL1,PPARGC1A,BCL2,CCR7,IL4,TNFRSF11B	M8
71	stark-CMGGAAR	0.0623582	3.08153	ELF2,ELF1,ELF4,ELK3,ETS1,ETV1	JAK3,GATA3,FCER2,ELN,SRSF3,NGF,JAK2,PFN1,CX3CR1,TP53,IL2,CD40LG,IL4,ACVRL1,CCR7,TBX21,ICAM1,FAS,PRDM1,CD247,B3GAT1,MAPK11,TPP2,BACH2,BCL2,ENG,TSLP	M6
72	jaspar-MA0081.1	0.0621999	3.06953	SPIB,SPIC,SPI1	B3GAT1,ACVRL1,IL18,JAK3,STAT5A,JAK2,PRDM1,CD40LG,TSLP,CD247,IL7,PPARGC1A,TLR8,IGF1,IL7R,AIM2,IGF1R,NGF,CX3CL1,AIRE,BCL2,FOXO1,GATA3,BACH2,TNFRSF11B,HLA-B,TPP2,NR3C1,KL,TBX21,ITGAM,ICAM1,ELN,IL4,IL2,CX3CR1	M6
73	yetfasco-1774	0.0620944	3.06152	FOXP1,FOXO1,FOXO4,FOXO3,FOXA2,FOXA1,FOXF2,FOXJ2,FOXC2,FOXO6,HLTF,FOXI1,FOXD2,FOXD1,FOXF1,FOXJ1,FOXL1,FOXD3,FOXB1,FOXA3,FOXK1	NR3C1,BCL2L11,BACH2,IGF1R	M10
74	transfac_pro-M01882	0.0620065	3.05485	IRF2,IRF1,IRF7,IRF8,IRF3,IRF4,IRF9,IRF5,PRDM1,IRF6,STAT1,STAT2,E2F1,PURA,JUN,FOS,ZEB1,SPI1,ZNF683	TLR3,IL27,NR3C1,GATA3,BACH2,STAT5A,IL6,STAT3	M2
75	yetfasco-1096	0.0618482	3.04285	TGIF1,TGIF2,TGIF2LX,TGIF2LY	PRDM1,NR3C1,SIRT1,IL7R,SRSF9,PPARGC1A,AIM2,BACH2	M15
76	yetfasco-764	0.0617779	3.03751		BCL2,NGF,CD40LG,PRDM1	M16
77	homer-M00188	0.0616548	3.02817	STAT4,STAT3,STAT1,STAT6,BCL6,STAT5A,STAT5B	IL6,PRDM1,BACH2,CD40LG,STAT5A,ICAM1,PRKAA2,JAK2,STAT3,TLR7,IGF1R,TNFRSF11B,IGF1,TBX21,BCL2,NR3C1,B3GAT1,ALB,IL7R,IDO1,IL27,TLR6,ATM,FCER2,PPARGC1A,MAPK11,NGF,AIM2,HLA-B,ACVRL1,SELL,FOXP3,IL18,TSLP,FASLG,CD247	M4
78	homer-M00381	0.0614614	3.0135	EVX2,EVX1,VENTX	KL,BACH2,B3GAT1,NCAM1	M17
# Rank	Track id	AUC	NES	Transcription factor	Target genes	ClusterCode
1	wgEncodeHaibTfbsGm12878Atf2sc81188V0422111PkRep2.broadPeak.gz	0.108907	5.63758	ATF2	IL4,TLR1,CCR7,PFN1,FCER2,HLA-B,CD70,PRDM1,CX3CL1,IGF1,STAT3,TLR6,AIM2,CD69,TP53,CCR5,KLRG1,TNF,NR3C1,SRSF3,FOXO1,IL7,ATM,BCL2,ICAM1	T1
2	wgEncodeSydhTfbsGm18505NfkbTnfaIggrabPk.narrowPeak.gz	0.107905	5.57554	NFKB1	HLA-A,HLA-B,AIRE,CX3CL1,BCL2,ICAM1,FCER2,TNF,SESN1,ITGAM,SRSF3,GATA3,SIRT1,FAS,CD70,JAK3,AIM2,CD69,SOD2,STAT5A,CCR7,PRDM1,TLR7,IL4,CD28,STAT3,IL27,PFN1,IL7,TLR1,JAK2,TP53,NR3C1,ATM	T2
3	wgEncodeSydhTfbsGm18526NfkbTnfaIggrabPk.narrowPeak.gz	0.101838	5.20003	NFKB1	HLA-B,ITGAM,PFN1,JAK3,ICAM1,FCER2,CD70,CX3CL1,IL7,HLA-A,CD69,IL27,STAT5A,CCR7,BCL2,TP53,AIM2,TNF,CCR5,TNFRSF11B,IFNG,SELL	T2
4	wgEncodeHaibTfbsGm12878Nficsc81335V0422111PkRep1.broadPeak.gz	0.101363	5.17064	NFIC	IGF1,TLR1,PFN1,CCR7,IL4,FCER2,CX3CL1,PRDM1,ICAM1,TLR6,TNF,NR3C1,ATM,CCR5,HLA-B,AIM2,KLRG1,FOXO1,TP53,CD70	T3
5	wgEncodeHaibTfbsGm12878Atf2sc81188V0422111PkRep1.broadPeak.gz	0.0974941	4.93118	ATF2	TLR1,IL4,CCR7,PFN1,CX3CL1,FCER2,TNF,PRDM1,CD70,HLA-B,CD69,ATM,AIM2,KLRG1,STAT3,NR3C1,FOXO1,TLR6,CD28,IGF1,ICAM1	T1
6	wgEncodeHaibTfbsGm12878Cebpbsc150V0422111PkRep1.broadPeak.gz	0.09614	4.84737	CEBPB	CCR7,IL4,PFN1,ICAM1,ATM,FCER2,STAT3,AIM2,CX3CL1,IGF1,TLR1,TNF,PRDM1,SRSF3	T4
7	wgEncodeHaibTfbsGm12878Nficsc81335V0422111PkRep2.broadPeak.gz	0.0912336	4.5437	NFIC	CCR7,TLR1,PRDM1,CX3CL1,IGF1,FCER2,FOXO1,KLRG1,TNF,IL4,AIM2,NR3C1,TLR6,CCR5,SIRT1,SRSF3,GATA3,CD69,TP53,IL7,ICAM1,ATM,PDCD1,STAT3,CD28,BCL2,CX3CR1,IL27	T3
8	wgEncodeHaibTfbsGm12878Foxm1sc502V0422111PkRep1.broadPeak.gz	0.0907412	4.51322	FOXM1	CCR7,IGF1,TLR1,ICAM1,FCER2,CX3CL1,IL4,PFN1,PRDM1,TNF,NR3C1,KLRG1,AIM2,STAT3,CD70,FOXO1,SRSF3,FAS,IL7,GNB2L1,TLR6,CD69,IL27	T5
9	wgEncodeHaibTfbsGm12878Mef2aPcr1xPkRep2.broadPeak.gz	0.0906357	4.50669	MEF2A	PRDM1,FOXO1,TLR5,CD70,IGF1,IL4,CCR7,NR3C1,AIM2,FCER2,TLR1,CD69,PDCD1,TLR7,ATM,BCL2,SIRT1,CX3CL1,IL2,KLRG1,TLR6,SRSF3,IDO1	T6
10	wgEncodeSydhTfbsGm12878NfkbTnfaIggrabPk.narrowPeak.gz	0.0895982	4.44247	NFKB1	ICAM1,FAS,AIRE,ITGAM,FCER2,IL27,CX3CL1,PRDM1,CD70,IL7,BCL2,NR3C1,HLA-B,TLR1,TNFRSF11B,TNF,FOXO1,CCR7,TLR7,JAK3,AIM2,CD69,SELL,HLA-A,STAT3,GATA3,TP53,PFN1,STAT5A	T2
11	wgEncodeSydhTfbsGm19193NfkbTnfaIggrabPk.narrowPeak.gz	0.0891409	4.41418	NFKB1	HLA-B,CX3CL1,ITGAM,ICAM1,IL7,JAK3,CD70,FCER2,IL27,BCL2,TNF,PDCD1,TLR2,SIRT1,FAS,NR3C1,CCR7,SESN1,STAT3,TLR9,AIM2,CD69,TLR1,STAT5A,PRDM1,GATA3,IL4,TP53,CX3CR1,HLA-A,ATM,PFN1,JAK2	T2
12	wgEncodeHaibTfbsGm12878Stat5asc74442V0422111PkRep1.broadPeak.gz	0.0867669	4.26724	STAT5A	CCR7,PFN1,HLA-B,TNF,ICAM1,CX3CL1,IL4,CD70,FCER2	T7
13	wgEncodeHaibTfbsGm12878Bcl3V0416101PkRep1.broadPeak.gz	0.0804889	3.87866	BCL3	PFN1,IL4,CX3CL1,TLR1,IL7,IL27	T8
14	wgEncodeSydhTfbsGm12892NfkbTnfaIggrabPk.narrowPeak.gz	0.0750725	3.54343	NFKB1	HLA-B,ITGAM,BCL2L11,JAK3,HLA-A,IL7,TNF,CX3CL1,ICAM1,TAB1,IL27,CCR7,CD70,PFN1,FAS,JAK2,TP53,FCER2,SIRT1	T2
15	wgEncodeSydhTfbsGm19099NfkbTnfaIggrabPk.narrowPeak.gz	0.072593	3.38996	NFKB1	JAK3,ITGAM,HLA-B,AIRE,FCER2,CD70,FAS,NR3C1,ICAM1,BCL2,CX3CL1	T2
16	wgEncodeSydhTfbsGm10847NfkbTnfaIggrabPk.narrowPeak.gz	0.0722061	3.36601	NFKB1	FCER2,HLA-B,ITGAM,ICAM1,CD70,HLA-A,CX3CL1,SIRT1,AIRE,IL27,TNF,BCL2L11,IL7,BCL2,TPP2,FAS,NR3C1,AIM2,SOD2,TAB1,CCR7,TLR7,TP53,TLR9,JAK3,PFN1,SRSF3,PRDM1,GATA3,CX3CR1,ATM,CD69,TLR1,JAK2	T2
17	wgEncodeHaibTfbsGm12878Mef2aPcr1xPkRep1.broadPeak.gz	0.0705179	3.26152	MEF2A	PRDM1,FOXO1,IGF1,CD70,IL4,AIM2,FCER2,CCR7,NR3C1,TLR5,CD28,TLR1,CX3CL1,SIRT1,KLRG1,BCL2,PFN1,CD69,SRSF3,ICAM1,ATM,CX3CR1,PDCD1,TPP2,JAK2,TAB1,STAT3,TNF,GNB2L1,TLR7,FAS,TBX21,JAK3,IL2,CCR5,TLR6	T6
18	wgEncodeHaibTfbsGm12878Mef2csc13268V0416101PkRep2.broadPeak.gz	0.0701838	3.24084	MEF2C	PRDM1,TLR5,FOXO1,IL4,NR3C1,CD70,IGF1,FCER2,CCR7,PDCD1,AIM2	T9
19	wgEncodeHaibTfbsGm12878BatfPcr1xPkRep2.broadPeak.gz	0.069199	3.17989	BATF	CCR7,PRDM1,CCR5,FOXO1,KLRG1,CX3CL1,PFN1,STAT3,ATM,NR3C1,HLA-B,AIM2,PDCD1,TNF,JAK2,TLR1,IL7R,CX3CR1,IL7,IGF1,ITGAM,TNFRSF11B,IL4,GATA3,IL27,KL,FASLG,FCER2,CD70,GHRH	T10
20	wgEncodeHaibTfbsGm12878Mta3sc81325V0422111PkRep1.broadPeak.gz	0.068689	3.14832	MTA3	CCR7,PFN1,CX3CL1,ICAM1,TNF,IL4,FCER2,CD70,ATM,TLR1,IGF1,GNB2L1,ITGAM,SRSF3,TP53,AIM2	T11
21	wgEncodeHaibTfbsGm12878Cebpbsc150V0422111PkRep2.broadPeak.gz	0.0686187	3.14397	CEBPB	FCER2,PRDM1,CCR7,NR3C1,CX3CL1,STAT3,AIM2,TLR1,SIRT1,ICAM1,CX3CR1,FOXO1,CD28,TNF,CD69,FAS,TLR9,TBX21,IL2,CCR5,GNB2L1,IGF1R,SESN1,ENG,CD70,IL27,GHRH	T4
22	wgEncodeSydhTfbsGm12878JundStdPk.narrowPeak.gz	0.0677042	3.08737	JUND	FOXO1,CCR5,KLRG1,PRDM1,AIM2,TLR1	T12
23	wgEncodeHaibTfbsGm12878BatfPcr1xPkRep1.broadPeak.gz	0.067458	3.07213	BATF	PRDM1,CCR7,KLRG1,FOXO1,CCR5,ATM,HLA-B,NR3C1,STAT3,PDCD1,AIM2,JAK2,TLR1,CX3CL1,GHRH,FAS,TNFRSF11B,CX3CR1,TNF,IL7,IL4,IL7R,FCER2,KL,GATA3,FASLG,CD70,ITGAM,CD28	T10
24	wgEncodeSydhTfbsNb4MaxStdPk.narrowPeak.gz	0.0665436	3.01553	MAX	FOXO1,IL7R,NR3C1,SESN1,PRDM1,KLRG1	T13

## Sheet: Table S10
Table S10: Summary of key up-regulated TF.
TF	class	family	Protein	Function	Subcellular Location	Species
STAT5A	STAT domain factors	STAT factors	Signal transducer and activator of transcription 5A	Carries out a dual function: signal transduction and activation of transcription. Mediates cellular responses to the cytokine KITLG/SCF and other growth factors. Mediates cellular responses to ERBB4. May mediate cellular responses to activated FGFR1, FGFR2, FGFR3 and FGFR4. Binds to the GAS element and activates PRL-induced transcription. Regulates the expression of milk proteins during lactation.	Translocated into the nucleus in response to phosphorylation.	Homo sapiens
NFKB1	Rel homology region (RHR) factors	NF-kappaB-related factors	Nuclear factor NF-kappa-B p105 subunit	NF-kappa-B is a pleiotropic transcription factor present in almost all cell types and is the endpoint of a series of signal transduction events that are initiated by a vast array of stimuli related to many biological processes such as inflammation, immunity, differentiation, cell growth, tumorigenesis and apoptosis. NF-kappa-B is a homo- or heterodimeric complex formed by the Rel-like domain-cont…	Nuclear, but also found in the cytoplasm	Homo sapiens
MAX	Basic helix-loop-helix factors (bHLH)	bHLH-ZIP	Myc-associated factor X	Transcription regulator. Forms a sequence-specific DNA-binding protein complex with MYC or MAD which recognizes the core sequence 5'-CAC[GA]TG-3'. The MYC:MAX complex is a transcriptional activator, whereas the MAD:MAX complex is a repressor. May repress transcription via the recruitment of a chromatin remodeling complex containing H3 'Lys-9' histone methyltransferase activity. Represses MYC tran…	Nucleus,Cell projection,dendrite	Homo sapiens
MEF2C	MADS box factors	Regulators of differentiation	Myocyte-specific enhancer factor 2C	Transcription activator which binds specifically to the MEF2 element present in the regulatory regions of many muscle-specific genes. Controls cardiac morphogenesis and myogenesis, and is also involved in vascular development. Enhances transcriptional activation mediated by SOX18. Plays an essential role in hippocampal-dependent learning and memory by suppressing the number of excitatory synapses…	Nucleus,Cytoplasm, sarcoplasm	Homo sapiens
MEF2A	MADS box factors	Regulators of differentiation	Myocyte-specific enhancer factor 2A	Transcriptional activator which binds specifically to the MEF2 element, 5'-YTA[AT]4TAR-3', found in numerous muscle-specific genes. Also involved in the activation of numerous growth factor- and stress-induced genes. Mediates cellular functions not only in skeletal and cardiac muscle development, but also in neuronal differentiation and survival. Plays diverse roles in the control of cell growth,…	Nucleus	Homo sapiens
